# Supplementary material for: Metabolite Profiling of External and Internal Petals in Three Different Colors of Tea Flowers (Camellia sinensis) Using Widely Targeted Metabolomics
Source: Metabolites. 2023 Jun 23;13(7):784. doi: 10.3390/metabo13070784 (PMC10386189; doi:10.3390/metabo13070784)
Supplement: Supplementary file 1 [file metabolites-13-00784-s001.zip]

Archive with 1 entries (1 files):
- metabolites-2415947-supplementary.xlsx
