# Supplementary material for: Metabolite Profiling of External and Internal Petals in Three Different Colors of Tea Flowers (Camellia sinensis) Using Widely Targeted Metabolomics
Source: Metabolites. 2023 Jun 23;13(7):784. doi: 10.3390/metabo13070784 (PMC10386189; doi:10.3390/metabo13070784)
Supplement: Supplementary file 1 [file metabolites-13-00784-s001.zip › metabolites-2415947-supplementary.xlsx]

## Sheet: Sheet1
List of 429 identified non-volatile compounds and their contents in the internal and external petals
NO.	Molecular weight (Da)	Formula	Ionization model	Compounds	Classfication	CAS	WE	WI	WPE	WPI	PE	PI	QC	P-value
1	236.084	C16H12O2	[M+H]+	6-Methylflavone	Flavonoids	29976-75-8	10077±2636	21025±482	26980±4500	39995±668	4002±1324	7486±610	17136±1764	1.15019e-09
2	254.058	C15H10O4	[M+H]+	6,2'-Dihydroxyflavone	Flavonoids	92439-20-8	6131±1497	7286±1433	Nd	5201±1418	6672±1729	9195±629	5888±1003	3.30069e-05
3	256.074	C15H12O4	[M-H]-	Pinocembrin (Dihydrochrysin)	Flavonoids	480-39-7	59187±7265	21245±9042	74164±10203	Nd	38161±4143	19687±2129	26417±2361	9.97172e-08
4	272.068	C15H12O5	[M+H]+	Naringenin chalcone; 2',4,4',6'-Tetrahydroxychalcone	Flavonoids	73692-50-9	41489±8141	95745±28415	50354±19248	71726±10216	99027±38192	138490±25270	74078±20553	0.00335945
5	272.068	C15H12O5	[M+H]+	Naringenin (5,7,4'-Trihydroxyflavanone)	Flavonoids	480-41-1	44225±7604	42350±1977	19882±3147	18628±3773	29111±5522	34545±16495	40270±4251	0.0072539
6	274.084	C15H14O5	[M-H]-	Phloretin	Flavonoids	60-82-2	33730±6156	30839±4817	7753±1275	Nd	Nd	Nd	15591±1275	1.43304e-08
7	274.084	C15H14O5	[M+H]+	Epiafzelechin	Flavonoids	24808-04-6	46295±23241	90311±7973	31325±10773	61017±7017	54168±6979	61957±8327	52210±9258	0.00174149
8	286.048	C15H10O6	[M+H]+	Kaempferol (3,5,7,4'-Tetrahydroxyflavone)	Flavonoids	520-18-3	7391±2277	35140±2191	9127±1522	42276±5668	33433±4118	84061±35289	34012±1482	0.000424153
9	286.048	C15H10O6	[M-H]-	Luteolin (5,7,3',4'-Tetrahydroxyflavone)	Flavonoids	491-70-3	21987±8712	20599±7023	12801±2008	20186±5214	22743±2419	21954±7359	21251±1983	0.399358
10	288.063	C15H12O6	[M-H]-	Eriodictyol (5,7,3',4'-Tetrahydroxyflavanone)	Flavonoids	552-58-9	21265±3957	36473±8452	11942±2104	46139±6347	24501±12949	54915±2563	38571±9808	7.10921e-05
11	288.063	C15H12O6	[M+H]+	3,4,2',4',6'-Pentahydroxychalcone	Flavonoids	73692-51-0	336063±64740	138470±20451	395443±51031	179717±42978	131517±35621	55386±8638	207223±18501	2.25353e-06
12	288.063	C15H12O6	[M-H]-	Aromadendrin (Dihydrokaempferol)	Flavonoids	480-20-6	59731±9675	88659±19239	34811±10302	106986±11088	70094±21349	71874±29446	77678±5081	0.00772092
13	288.063	C15H12O6	[M-H]-	2-hydroxynaringenin	Flavonoids	-	54125±15910	35373±8254	251130±14054	176757±37795	57468±3184	34502±11817	101566±13823	1.78079e-08
14	290.079	C15H14O6	[M+H]+	3',4,4',5,7-Pentahydroxyflavan (Luteoforol)	Flavonoids	13392-26-2	85744±59177	90646±36770	86477±15762	57356±42676	30339±7742	57777±11916	46698±9164	0.286508
15	290.079	C15H14O6	[M+H]+	Epicatechin	Flavonoids	490-46-0	559970±41909	1577767±360635	475900±30229	990997±181968	1111033±124433	1463900±228903	1116967±94673	6.4864e-05
16	290.079	C15H14O6	[M+H]+	Catechin	Flavonoids	154-23-4	148623±3605	262257±12037	209740±11328	334853±5403	85872±19031	156070±21456	179873±10500	6.17339e-10
17	300.063	C16H12O6	[M-H]-	Diosmetin (5,7,3'-Trihydroxy-4'-methoxyflavone)	Flavonoids	520-34-3	16532±4114	19667±4625	30434±2404	36816±5828	17525±4235	11967±705	22478±1827	4.92881e-05
18	300.1	C17H16O5	[M-H]-	4'-Hydroxy-5,7-dimethoxyflavanone	Flavonoids	-	26211000±4867110	18756000±2550817	39492667±2398880	25112667±2516723	26969000±3748171	14317333±1942275	15638000±1009905	1.14588e-05
19	302.043	C15H10O7	[M+H]+	Quercetin	Flavonoids	117-39-5	10345±2082	26021±7176	17756±3313	59331±5001	49628±10322	80512±16069	39237±4568	2.65204e-06
20	302.043	C15H10O7	[M-H]-	Tricetin (5,7,3',4',5'-Pentahydroxyflavone)	Flavonoids	520-31-0	244320±68051	130162±31567	170647±9412	118730±10963	138657±28009	88213±34788	161567±16476	0.00331349
21	304.059	C15H12O7	[M-H]-	5,7,3',4',5'-Pentahydroxydihydroflavone	Flavonoids	-	961123±187174	1271730±336800	477170±52761	218623±58915	1442770±469828	1043367±794884	879930±68660	0.0241671
22	304.095	C16H16O6	[M+H]+	3'-O-Methyl-epicatechin	Flavonoids	76549-34-3	51014±4542	72424±4353	52613±12427	43900±9306	38483±13251	36552±10455	46116±16263	0.00756166
23	306.074	C15H14O7	[M+H]+	Epigallocatechin	Flavonoids	970-74-1	1798167±225934	1787333±52599	1173533±105570	1275233±55659	2438433±210053	1695433±116780	1712333±372527	2.55109e-06
24	306.074	C15H14O7	[M+H]+	Gallocatechin	Flavonoids	970-73-0	2283733±150723	1178967±32534	3179867±458474	2058367±149719	578433±162325	483453±15082	2132667±209756	1.62117e-08
25	316.058	C16H12O7	[M-H]-	Rhamnetin	Flavonoids	90-19-7	Nd	5312±392	7700±1456	101878±15354	12725±3840	9413±4553	25929±2597	2.37493e-09
26	316.058	C16H12O7	[M-H]-	Isorhamnetin	Flavonoids	480-19-3	Nd	4798±312	16040±4076	40696±1624	11049±3105	10721±3257	14260±2305	3.73209e-09
27	320.053	C15H12O8	[M+H]+	Dihydromyricetin (Ampelopsin)	Flavonoids	27200-12-0	64405±6475	60933±8941	63070±8673	45865±5377	14950±1260	7752±6893	33297±10587	3.34632e-07
28	328.095	C18H16O6	[M+H]+	5-Hydroxy-3,7,4'-trimethoxyflavone	Flavonoids	-	1409±259	2697±408	2468±741	43002±7243	14154±12251	1370±925	9541±957	7.35101e-06
29	330.074	C17H14O7	[M+H]+	Tricin (5,7,4'-Trihydroxy-3',5'-dimethoxyflavone)	Flavonoids	520-32-1	38383±1224	12058±2566	19348±2970	7899±1992	7512±3230	3251±746	15283±1803	3.71645e-09
30	418.09	C20H18O10	[M+H]+	Kaempferol-3-O-arabinoside	Flavonoids	-	861797±196485	3495400±36369	1939000±260774	12343333±157154	4542967±555193	10578867±521538	5624267±79090	8.45233e-14
31	432.106	C21H20O10	[M-H]-	Kaempferol-7-O-rhamnoside	Flavonoids	20196-89-8	Nd	65151±7673	19261±2551	158870±17042	68705±18813	320767±30272	100302±4257	1.70079e-10
32	432.106	C21H20O10	[M-H]-	Kaempferol-3-O-rhamnoside (Afzelin)(Kaempferin)	Flavonoids	482-39-3	24416±23074	78515±6545	38929±842	136117±23177	153358±49437	334093±55045	126007±20866	9.20352e-07
33	432.106	C21H20O10	[M+H]+	Apigenin-8-C-Glucoside (Vitexin)	Flavonoids	3681-93-4	27855±13497	7883±7025	342780±29132	136920±25477	36757±9093	16436±2539	83263±14625	1.12726e-10
34	432.106	C21H20O10	[M+H]+	Apigenin-7-O-glucoside(Cosmosiin)*	Flavonoids	578-74-5	26521±11038	34773±9431	66096±12904	104122±20060	76325±7342	98297±4781	67283±5849	1.30737e-05
35	432.106	C21H20O10	[M+H]+	Apigenin-6-C-glucoside (Isovitexin)	Flavonoids	38953-85-4	17831±5724	7899±5934	250897±25929	124172±29894	32918±9117	13917±7268	55136±5161	3.20875e-09
36	432.142	C22H24O9	[M+H]+	3,5,6,7,8,3',4'-Heptamethoxyflavone	Flavonoids	1178-24-1	1547±514	2493±855	60887±38176	49493±4224	35026±27757	38346±6852	30549±1529	0.0132602
37	434.085	C20H18O11	[M+H]+	Avicularin(Quercetin-3-O-α-L-arabinofuranoside)*	Flavonoids	572-30-5	1752033±132019	2074200±47388	2302067±94579	3819433±319720	1812233±98845	2117967±186525	2273567±168283	4.45605e-08
38	434.085	C20H18O11	[M+H]+	Quercetin-3-O-xyloside (Reynoutrin)*	Flavonoids	549-32-6	1817367±108267	1925133±195798	2274800±203847	3709100±75903	1865567±215174	1930933±93085	2209067±157431	3.37068e-08
39	434.085	C20H18O11	[M-H]-	Quercetin-3-O-arabinoside (Guaijaverin)*	Flavonoids	22255-13-6	2342233±149479	4612267±411441	6907233±826885	18419333±660792	10691667±2963838	13372333±1320795	9146667±466654	8.19958e-08
40	434.121	C21H22O10	[M-H]-	Naringenin-4'-O-glucoside	Flavonoids	-	296387±32422	238223±65633	242370±21407	354363±39828	318083±55223	308620±21887	294447±51230	0.0395173
41	434.121	C21H22O10	[M-H]-	Naringenin-7-O-glucoside (Prunin)	Flavonoids	529-55-5	180160±36533	560703±40673	61547±13820	162200±32410	198973±32475	586527±32399	219483±42550	3.01114e-10
42	436.136	C21H24O10	[M-H]-	Dihydrocharcone-4'-O-glucoside	Flavonoids	-	3186200±275366	5166367±811354	293160±58517	145681±41734	113722±27252	86178±35566	1789033±313968	1.09076e-09
43	436.137	C21H24O10	[M-H]-	Phloretin-2'-O-glucoside (Phlorizin)	Flavonoids	60-81-1	2034233±345866	2586467±414558	185980±34955	75472±6104	77776±18196	51255±8844	872843±85492	7.37915e-09
44	436.137	C21H24O10	[M-H]-	Phloretin-4'-O-glucoside (Trilobatin)	Flavonoids	4192-90-9	1516000±51396	8552133±2163199	398447±41366	458310±13520	567433±194579	1037723±102706	2397567±514053	5.28647e-07
45	442.09	C22H18O10	[M+H]+	Epicatechin gallate	Flavonoids	1257-08-5	17348000±475120	18442333±422139	15866667±1040238	13443000±895484	14081000±124214	12799000±744291	14331000±1329613	1.48449e-06
46	442.09	C22H18O10	[M+H]+	Catechin gallate	Flavonoids	130405-40-2	11920333±1154474	15258333±690027	10577700±833929	10412233±414162	9585167±1032252	10336867±1194133	10979833±1120760	8.99728e-05
47	448.1	C21H20O11	[M+H]+	Isorhamnetin-3-O-arabinoside	Flavonoids	-	9903±4710	38236±11775	64164±4099	164410±10529	28544±2467	46142±1484	55442±9078	6.82454e-11
48	448.101	C21H20O11	[M+H]+	Kaempferol-4'-O-glucoside*	Flavonoids	-	521013±63781	1357300±148165	692883±70964	1919467±384058	1622133±195883	2367667±137236	1560033±102447	5.44812e-07
49	448.101	C21H20O11	[M-H]-	Kaempferol-3-O-galactoside (Trifolin)*	Flavonoids	23627-87-4	12814333±1008342	33369000±1037318	24177000±586552	84934667±3872021	61732333±7934231	87243000±2544556	53913000±3922436	3.00181e-11
50	448.101	C21H20O11	[M+H]+	Quercetin-3-O-rhamnoside(Quercitrin)	Flavonoids	522-12-3	274400±73482	242423±75820	702400±33659	919580±37327	872593±127450	1240667±116680	730120±35544	3.45029e-08
51	448.101	C21H20O11	[M+H]+	Kaempferol-3-O-glucoside (Astragalin)*	Flavonoids	480-10-4	534270±80215	1208633±125945	697657±144015	2311433±149609	1780967±218951	2485200±3158	1714500±145528	1.58964e-09
52	448.101	C21H20O11	[M+H]+	Luteolin-7-O-glucoside (Cynaroside)*	Flavonoids	5373-11-5	618687±48701	1287270±327125	817860±62748	2535600±102423	1911333±171714	2836967±268331	1834033±71860	2.55378e-08
53	448.101	C21H20O11	[M-H]-	Kaempferol-7-O-glucoside*	Flavonoids	16290-07-6	11875000±560463	32975000±1972982	22008000±512432	83545667±8581054	67751000±9536181	86193667±4647949	55405000±6306577	2.41437e-09
54	449.108	C21H21O11+	[M]+	Cyanidin-3-O-glucoside (Kuromanin)	Flavonoids	47705-70-4	1478067±58241	39133±22312	5971533±207376	1870367±82686	29469333±2150887	12595000±922447	9283133±530557	5.77394e-13
55	450.08	C20H18O12	[M-H]-	Myricetin-3-O-arabinoside	Flavonoids	132679-85-7	275737±63101	356107±61295	218503±72747	345117±80772	321553±70146	726663±170898	255710±23522	0.000398438
56	450.08	C20H18O12	[M-H]-	Myricetin-3-O-xyloside	Flavonoids	-	287093±37451	330987±75523	187300±56767	364977±77825	357080±98443	765763±164351	274500±42035	0.00014578
57	450.116	C21H22O11	[M+H]+	Eriodictyol-7-O-glucoside	Flavonoids	38965-51-4	1635700±54276	3698967±818968	2102800±112817	5880067±499733	4469633±722971	6648633±236133	4497167±84948	1.68728e-07
58	450.116	C21H22O11	[M-H]-	Taxifolin-3-O-rhamnoside (Astilbin)	Flavonoids	29838-67-3	16593±14790	62466±16324	60172±10624	133733±15094	197510±26728	274990±20146	136107±51955	4.88773e-09
59	450.116	C21H22O11	[M-H]-	Eriodictyol-3'-O-glucoside	Flavonoids	-	171463±14628	254967±13694	89343±9690	142683±13786	127813±9350	204130±40039	150600±5264	4.6075e-06
60	450.116	C21H22O11	[M-H]-	Aromadendrin-7-O-glucoside	Flavonoids	28189-90-4	189977±6787	575223±59880	358930±143962	945573±47990	364103±58366	842240±90862	505820±50321	3.58185e-07
61	452.131	C21H24O11	[M-H]-	Epicatechin glucoside	Flavonoids	-	11184133±1600531	18111000±3572143	8573900±1615129	18227000±1742624	24056000±4159624	38241000±4773358	20388667±928905	1.25065e-06
62	452.132	C21H24O11	[M-H]-	Epicatechin-6-C-β-D-glucopyranoside*	Flavonoids	-	587710±29026	1112433±203601	217413±81515	760307±106286	731353±54821	1228900±190759	671483±83279	7.11171e-06
63	452.132	C21H24O11	[M-H]-	Epicatechin-3'-O-β-D-glucopyranoside*	Flavonoids	-	658820±66358	1396367±223262	501317±15500	1002827±84739	1257237±465556	1926567±840124	800717±52836	0.0108283
64	452.132	C21H24O11	[M-H]-	Epicatechin-4'-O-β-D-glucopyranoside	Flavonoids	-	632657±99305	1369533±219602	294593±1944	911010±85522	817787±142244	1330533±45105	785597±28147	9.52938e-07
65	455.098	C23H20O10	[M-H]-	Epicatechin-3-(3''-O-methyl)gallate	Flavonoids	-	989893±30241	721593±37482	1431667±107799	1914933±547323	762650±152973	400727±120892	1196367±207540	7.21653e-05
66	458.085	C22H18O11	[M+H]+	Epigallocatechin-3-gallate*	Flavonoids	989-51-5	777657±68312	539180±59511	689230±54000	381940±11972	590873±32528	384313±45566	547973±63850	1.54058e-06
67	458.085	C22H18O11	[M-H]-	Gallocatechin 3-O-gallate	Flavonoids	5127-64-0	171143333±5997702	128863333±12946707	149936667±19484767	109303333±5567489	141596667±12080564	110686333±9715978	138486667±15974869	0.00024403
68	458.085	C22H18O11	[M+H]+	Gallocatechin gallate*	Flavonoids	4233-96-9	839610±136566	544230±57905	743010±86049	397077±72236	693397±34355	402170±35618	567567±33186	5.1689e-05
69	462.116	C22H22O11	[M+H]+	Diosmetin-7-O-galactoside*	Flavonoids	-	8816±4229	20668±8512	15079±3560	46994±4019	17818±5093	31586±10829	18087±1705	0.000172364
70	462.116	C22H22O11	[M+H]+	Hispidulin-7-O-Glucoside*	Flavonoids	17680-84-1	82382±8015	154807±9352	182527±21549	311267±27336	78078±7146	160777±14141	161057±17587	8.26348e-09
71	462.116	C22H22O11	[M+H]+	Isorhamnetin-3-O-rhamnoside	Flavonoids	-	3684±2265	Nd	22702±4466	16214±6235	6522±2323	9443±3156	11791±2761	6.10983e-05
72	462.116	C22H22O11	[M-H]-	Chrysoeriol-5-O-glucoside	Flavonoids	-	248040±84982	567773±259792	370183±63316	2493367±496935	1345360±412630	3399667±801902	1162800±217382	4.61428e-06
73	464.095	C21H20O12	[M+H]+	Quercetin-5-O-β-D-glucoside*	Flavonoids	-	289740±14787	288810±57646	362930±43838	816547±149785	555563±78463	576470±93825	525883±31979	3.28139e-05
74	464.095	C21H20O12	[M+H]+	Quercetin-3-O-glucoside (Isoquercitrin)*	Flavonoids	482-35-9	315770±27598	348953±67481	499630±43470	946427±87681	701720±59134	737977±56653	592533±50982	1.20748e-07
75	464.095	C21H20O12	[M+H]+	Quercetin-3-O-galactoside (Hyperin)*	Flavonoids	482-36-0	314390±20959	333793±48057	473787±19851	824780±50100	589137±63383	632560±75693	554310±38604	2.56031e-07
76	464.095	C21H20O12	[M-H]-	Quercetin-4'-O-glucoside (Spiraeoside)*	Flavonoids	20229-56-5	7288000±1072943	9191667±1714337	11265400±2048519	21450000±4095814	15886333±1972799	14185333±1243779	14682333±1521802	7.18017e-05
77	464.095	C21H20O12	[M-H]-	Quercetin-7-O-glucoside	Flavonoids	491-50-9	7400467±1038377	8673967±2108732	10368400±971965	20666000±4337986	12618000±447838	14440000±2046188	14516667±282702	0.000117162
78	464.131	C22H24O11	[M+H]+	Hesperetin-7-O-glucoside	Flavonoids	31712-49-9	521143±61414	951503±183708	886067±64136	3549767±330011	1934267±114644	3580533±475692	1853867±545771	5.46058e-09
79	464.132	C22H24O11	[M-H]-	Hesperetin-5-O-glucoside	Flavonoids	69651-80-5	36601000±2542233	40430000±3289194	48425667±3082702	64440333±4633010	56812000±2242560	58727667±853036	51303000±1352746	4.48876e-07
80	466.111	C21H22O12	[M-H]-	Taxifolin-3'-O-glucoside	Flavonoids	31106-05-5	4738167±866501	2493100±124910	2967100±217841	3431867±559019	2870433±273599	2322367±198638	2950200±466556	0.000359836
81	478.111	C22H22O12	[M+H]+	Isorhamnetin-3-O-Glucoside*	Flavonoids	5041-82-7	1400867±169951	2916700±52506	7865300±960631	15412333±577126	4004800±765283	4516733±110682	5267833±535844	1.17423e-11
82	478.111	C22H22O12	[M+H]+	Isorhamnetin-7-O-glucoside (Brassicin)*	Flavonoids	6743-96-0	1503900±51703	2823000±139826	8092133±952215	14612667±792740	4159300±437104	4296233±93618	5497600±369489	1.51314e-11
83	478.111	C22H22O12	[M+H]+	Rhamnetin-3-O-Glucoside	Flavonoids	27875-34-9	1419800±71440	2716100±274279	7523267±297177	14521667±459292	3782833±810865	3842800±56465	4586433±534510	6.58966e-13
84	480.09	C21H20O13	[M+H]+	Myricetin-3-O-β-D-glucoside*	Flavonoids	19833-12-6	16056000±1435154	16206667±1698120	13029333±1649238	16330667±1790991	20259000±3417842	30550333±3995674	19511667±1748837	3.20747e-05
85	480.09	C21H20O13	[M+H]+	Myricetin-3-O-galactoside*	Flavonoids	15648-86-9	15087333±1182321	15811333±2061037	12267333±964620	16165667±1568849	21069667±3862857	29379333±3837551	18378000±166694	3.84913e-05
86	490.111	C23H22O12	[M-H]-	Kaempferol-3-O-(6''-acetyl)glucoside	Flavonoids	-	307303±73872	3085733±990094	347490±23756	3114233±1453435	211957±78506	737033±129388	1532733±395801	0.000320311
87	490.111	C23H22O12	[M+H]+	Kaempferol-3-O-(2''-acetyl)glucoside	Flavonoids	-	372223±19910	1049000±24479	2066400±196557	12441667±496641	1429867±186440	2866367±103781	3100767±185331	1.46813e-15
88	492.127	C23H24O12	[M+H]+	Tricin-7-O-Glucoside	Flavonoids	32769-01-0	2398633±110834	991300±137057	2412533±190164	942133±100228	1345700±166871	454230±23562	1327800±68553	1.20498e-09
89	504.09	C23H20O13	[M-H]-	Kaempferol-3-O-(2''-O-acetyl)glucuronide	Flavonoids	-	Nd	98999±47402	236493±28904	85460±13535	143213±694	33208±17201	216843±19759	8.63617e-07
90	504.127	C24H24O12	[M-H]-	Chrysoeriol-7-O-(6''-acetyl)glucoside	Flavonoids	-	23488±898	34147±1543	24890±10433	21141±4015	28625±9607	16228±1431	21059±7399	0.0510423
91	506.106	C23H22O13	[M+H]+	Quercetin-3-O-(6''-O-acetyl)glucoside	Flavonoids	-	83194±3982	44469±1949	269563±44255	729350±53011	111077±18304	133330±13788	174257±42115	2.06197e-11
92	508.121	C23H24O13	[M+H]+	Limocitrin-3-O-glucoside	Flavonoids	-	32352±4578	8017±2065	340143±51501	95883±9916	128277±14603	51946±10539	116071±15596	6.01975e-09
93	508.121	C23H24O13	[M+H]+	Limocitrin-3-O-galactoside	Flavonoids	-	32352±4578	8017±2065	340143±51501	95883±9916	128277±14603	51946±10539	116071±15596	6.01975e-09
94	520.122	C24H24O13	[M-H]-	Isorhamnetin-3-O-(6''-acetylglucoside)	Flavonoids	-	25591±6808	26674±7613	55789±4449	59491±22149	23517±8407	Nd	32424±13007	0.000165693
95	522.101	C23H22O14	[M-H]-	Tricin-7-O-saccharic acid	Flavonoids	-	421120±22269	173803±25688	644527±87787	601527±51943	596693±65661	338127±27899	444657±58127	6.94105e-07
96	534.101	C24H22O14	[M+H]+	Kaempferol-3-O-(6''-malonyl)glucoside*	Flavonoids	-	928520±41424	6769700±626129	578847±229105	7231633±158065	233583±25842	821743±43640	2003367±525783	5.43155e-13
97	534.101	C24H22O14	[M+H]+	Kaempferol-3-O-(6''-malonyl)galactoside*	Flavonoids	-	884530±65041	6432333±360128	564123±227626	2992667±191825	259317±61203	833937±81839	1909233±609658	3.82903e-13
98	534.137	C25H26O13	[M+H]+	Apigenin-6-C-arabinoside-8-C-xyloside*	Flavonoids	-	3832367±298602	1245267±7919	312490±12257	137650±25830	281417±53216	96921±14863	884053±190198	5.56983e-13
99	534.137	C25H26O13	[M+H]+	Apigenin-6,8-di-C-arabinoside*	Flavonoids	-	3758800±185645	1280367±235841	326267±66994	134840±20159	292637±59350	96921±19230	798217±120481	1.01541e-12
100	534.137	C25H26O13	[M+H]+	Apigenin-6-C-xyloside-8-C-arabinoside	Flavonoids	-	1068477±177793	399137±43905	114933±26434	43532±7401	80457±9735	27746±9205	247497±47268	5.72696e-09
101	536.117	C24H24O14	[M+H]+	Eriodictyol-7-O-(6''-malonyl)glucoside	Flavonoids	-	36174±2101	162727±20172	20133±7382	186233±30526	7767±3676	19816±5916	61716±14947	8.67245e-09
102	562.148	C30H26O11	[M-H]-	Epicatechin-epiafzelechin	Flavonoids	-	108078±7948	217237±13830	85962±9621	147260±19160	210650±30322	315593±19337	196917±3571	3.06523e-08
103	564.088	C25H24O15	[M+H]+	Isorhamnetin-3-O-(6''-malonyl)glucoside	Flavonoids	-	47999±12341	28198±3254	52959±2718	58526±16234	4678±1981	7709±261	32095±9423	1.02789e-05
104	564.123	C26H28O14	[M+H]+	Isoschaftoside	Flavonoids	52012-29-0	1063967±64761	461607±48957	3239100±221576	1547067±212571	650480±119349	388197±73327	1025113±205179	9.36867e-11
105	564.147	C26H28O14	[M+H]+	Kaempferol-3-O-arabinoside-7-O-rhamnoside	Flavonoids	-	20042±5055	80246±17579	352073±70525	1490200±104273	88030±31592	237210±47393	291317±20249	4.54668e-12
106	564.148	C26H28O14	[M+H]+	Isovitexin-2''xyloside*	Flavonoids	-	9446±2617	13190±2081	70844±11452	258640±18357	16338±7150	69913±23289	66290±10646	2.02524e-10
107	564.148	C26H28O14	[M+H]+	Isovitexin-8-O-xyloside	Flavonoids	-	31751±2190	9776±4901	84126±15704	44828±19286	26019±9578	10662±2976	30164±9104	2.93872e-05
108	564.148	C26H28O14	[M+H]+	Apigenin-6-C-(2''-glucosyl)arabinoside	Flavonoids	-	1377033±164769	577297±32572	4204167±418757	1894300±258942	1023130±238803	567020±101582	1488567±175192	2.39371e-09
109	564.148	C26H28O14	[M+H]+	Apigenin-8-C-(2''-xylosyl)glucoside*	Flavonoids	-	Nd	15312±3068	85687±23210	241650±59229	23456±5392	60322±11811	64930±6790	1.11142e-06
110	564.148	C26H28O14	[M+H]+	Apigenin-6-C-(2''-xylosyl)glucoside*	Flavonoids	-	Nd	15312±3068	85687±23210	241650±59229	23456±5392	60322±11811	64930±6790	1.11142e-06
111	564.148	C26H28O14	[M+H]+	Apigenin-8-C-(2''-glucosyl)arabinoside	Flavonoids	-	594773±28553	289663±9703	1904033±290778	900240±149508	393357±81052	227470±28374	780157±45110	3.73324e-08
112	564.184	C27H32O13	[M-H]-	Pinocembrin-7-O-neohesperidoside	Flavonoids	13241-31-1	2108±1854	12753±2996	6868±5401	32441±11447	27968±3538	60145±21557	22290±5973	0.000189921
113	564.184	C27H32O13	[M-H]-	Pinocembrin-7-O-rutinoside	Flavonoids	118985-31-2	Nd	11715±5888	6343±1540	32062±3342	24019±4865	54558±5937	17467±4623	2.36852e-08
114	568.179	C26H32O14	[M-H]-	Phloretin-2'-O-(6''-O-xylosyl)glucoside	Flavonoids	-	12698±4793	12525±4206	3064±975	3872±1313	9962±6743	17144±5669	12882±5685	0.0156125
115	578.127	C26H26O15	[M+H]+	Apigenin-6-C-(2''-glucuronyl)xyloside	Flavonoids	-	39014±12398	118266±18849	29383±9650	60791±4935	49013±9657	72786±8150	66481±6968	8.99425e-06
116	578.164	C27H30O14	[M+H]+	Isovitexin-2''-O-rhamnoside	Flavonoids	-	15623±7440	50377±15369	13802±2248	27922±6129	18188±4986	30705±15738	26243±3845	0.00702736
117	580.085	C28H20O14	[M-H]-	Epitheaflavic acid-3-O-Gallate	Flavonoids	34218-97-8	259747±46748	2746067±249735	327387±120451	2336933±164837	1167180±334287	3884300±444925	1570000±184095	4.18756e-09
118	580.142	C26H28O15	[M+H]+	Quercetin-3-O-rhamnosyl(1→2)arabinoside	Flavonoids	-	30962±6188	73247±15643	238040±12029	1264300±111182	121707±16704	376057±20746	350270±42958	4.62842e-12
119	580.142	C26H28O15	[M+H]+	Orientin-2''-O-xyloside	Flavonoids	-	5214±1107	23823±2421	58629±14279	352507±13609	28379±9529	95783±7588	95059±18460	8.51296e-14
120	580.143	C26H28O15	[M+H]+	Luteolin-7-O-glucoside-5-O-arabinoside	Flavonoids	-	10836±2398	12319±1130	30447±9180	20225±5006	18275±4908	14678±12740	23815±10398	0.0539675
121	580.179	C27H32O14	[M+H]+	Naringenin-7-O-Rutinoside(Narirutin)*	Flavonoids	14259-46-2	29398±11329	83841±30106	46770±14354	285993±27956	84502±38523	147340±24194	134283±15736	5.27554e-07
122	580.179	C27H32O14	[M-H]-	Naringenin-7-O-Neohesperidoside(Naringin)*	Flavonoids	10236-47-2	81352±15696	392567±38412	202167±16136	1273867±148614	345833±39657	846560±77762	545617±101472	1.02657e-09
123	594.137	C30H26O13	[M+H]+	Kaempferol-3-O-(6''-p-Coumaroyl)galactoside*	Flavonoids	-	418677±12149	1684600±134486	1812433±64581	3470667±239955	Nd	Nd	1866967±88570	5.1583e-13
124	594.137	C30H26O13	[M+H]+	Kaempferol-3-O-(2''-p-Coumaroyl)galactoside*	Flavonoids	-	206470±21052	1039013±40298	649317±44042	1351933±104540	Nd	Nd	996320±73187	7.71106e-13
125	594.137	C30H26O13	[M-H]-	Kaempferol-3-O-(6''-p-Coumaroyl)glucoside (Tiliroside)*	Flavonoids	20316-62-5	484440±112659	1326067±284166	3414933±87107	3576433±500690	1270533±272029	2212467±732987	1999033±191249	2.55994e-06
126	594.137	C30H26O13	[M-H]-	Luteolin-7-O-(6''-caffeoyl)rhamnoside*	Flavonoids	-	118810±26843	231710±43913	993120±68400	918427±166333	395790±51642	662767±150381	566487±89121	5.03562e-07
127	594.158	C27H30O15	[M+H]+	Kaempferol-3-O-glucoside-7-O-rhamnoside*	Flavonoids	-	5367567±106688	15192667±876477	2477900±136790	9241800±498601	8743633±1469940	13892667±1185689	10498333±380403	3.81145e-09
128	594.158	C27H30O15	[M+H]+	Luteolin-7-O-neohesperidoside (Lonicerin)*	Flavonoids	25694-72-8	5695533±236079	15586667±1535729	2881900±170675	9681567±342060	8677700±1144426	12897000±729320	10945333±542071	5.08216e-09
129	594.158	C27H30O15	[M+H]+	4'-O-Glucosylvitexin	Flavonoids	38950-94-6	88334±14305	322183±60553	628057±33131	2939367±256700	442200±91084	1406400±127204	761630±165917	2.70721e-11
130	594.158	C27H30O15	[M+H]+	Vitexin-2''-O-glucoside	Flavonoids	61360-94-9	58540±3801	25228±4771	772170±147656	542680±79522	115483±12963	55107±12553	275220±18581	3.3275e-08
131	594.158	C27H30O15	[M+H]+	Kaempferol-3-O-rutinoside(Nicotiflorin)*	Flavonoids	17650-84-9	3759600±307976	10334500±948931	1698367±125127	6652533±186869	6756800±864941	9419933±789040	7065200±499085	8.47379e-09
132	594.158	C27H30O15	[M+H]+	Luteolin-7-O-rutinoside	Flavonoids	3563-98-2	4319700±54647	8678867±3119999	2275867±136166	7207267±144988	5824933±552907	9571933±408445	7444367±937704	0.000158395
133	594.158	C27H30O15	[M+H]+	Kaempferol-3-O-rhamnosyl(1→2)glucoside	Flavonoids	-	Nd	1750200±124657	2978533±361995	13453000±1014071	Nd	Nd	3422033±1441098	4.7412e-13
134	594.158	C27H30O15	[M+H]+	Apigenin-6,8-di-C-glucoside (Vicenin-2)	Flavonoids	23666-13-9	306657±38736	152370±48205	5927867±411561	2662133±387603	596883±61366	336580±33129	1460167±267450	4.68518e-12
135	594.158	C27H30O15	[M+H]+	Quercetin-3,7-Di-O-rhamnoside	Flavonoids	28638-13-3	79399±25439	441560±55899	68108±13380	489957±39503	324940±45555	760900±151208	387437±37968	3.7375e-07
136	594.158	C27H30O15	[M+H]+	Kaempferol-3-O-neohesperidoside*	Flavonoids	32602-81-6	3263067±228233	9527067±1655511	1828833±51776	6327467±166864	5658800±899491	8548400±1014159	6997700±665746	1.11686e-06
137	594.158	C27H30O15	[M+H]+	Kaempferol-3-O-glucorhamnoside*	Flavonoids	40437-72-7	5115733±379046	13825667±1737659	2771200±180433	9266033±347268	8161867±1354992	12735000±461013	10477333±258661	4.04505e-08
138	596.138	C26H28O16	[M-H]-	Quercetin-3-O-(6''-O-arabinosyl)glucoside	Flavonoids	-	5500±2508	10998±4962	4330±824	21863±3377	15460±2427	29828±5777	16420±6106	1.3803e-05
139	596.153	C30H28O13	[M-H]-	Eriodictyol-7-O-(6''-O-p-coumaroyl)glucoside	Flavonoids	-	11709±4054	41904±4570	131587±13507	264067±38629	28491±6914	54239±6423	81474±3442	4.08391e-09
140	596.174	C27H32O15	[M+H]+	Eriodictyol-7-O-Rutinoside (Eriocitrin)	Flavonoids	13463-28-0	4363067±206676	11992000±679852	2376933±196300	7661933±600109	6214800±1018119	11040333±602777	8725600±919893	1.37572e-09
141	608.174	C28H32O15	[M+H]+	Diosmetin-7-O-Neohesperidoside (Neodiosmin)	Flavonoids	38665-01-9	70605±13384	Nd	83520±29927	55015±6954	1810533±395105	539333±87476	409430±78596	7.87918e-08
142	608.174	C28H32O15	[M+H]+	Diosmetin-7-O-rutinoside (Diosmin)	Flavonoids	520-27-4	70605±13384	Nd	83520±29927	55015±6954	1810533±395105	539333±87476	409430±78596	7.87918e-08
143	610.132	C30H26O14	[M+H]+	Quercetin-3-O-(6''-O-p-Coumaroyl)galactoside	Flavonoids	-	73557±11691	144897±20055	127417±8999	424630±36548	151967±40234	210987±23799	133197±2744	2.51185e-08
144	610.132	C30H26O14	[M+H]+	Quercetin-3-O-(6''-O-p-Coumaroyl)glucoside	Flavonoids	-	169437±54231	324877±40219	323567±38566	2637500±48634	Nd	1332067±151230	796120±108997	6.27887e-14
145	610.153	C27H30O16	[M+H]+	Quercetin-3-O-(4''-O-glucosyl)rhamnoside*	Flavonoids	59262-54-3	4163067±302649	6038233±314311	3314600±264351	6753467±177808	6108867±744244	7951833±544369	5850033±69117	2.10843e-07
146	610.153	C27H30O16	[M+H]+	Quercetin-3-O-rutinoside (Rutin)*	Flavonoids	153-18-4	4322167±277441	6352800±915983	3495133±160066	7116000±151352	5815533±347725	7800733±398619	5922600±441285	5.0401e-07
147	610.153	C27H30O16	[M+H]+	Quercetin-3-O-neohesperidoside*	Flavonoids	117611-67-3	4260633±234067	6023500±336133	3138067±183902	6689133±66977	5866000±161496	7668767±353261	5775833±104512	3.75593e-10
148	610.153	C27H30O16	[M+H]+	Kaempferol-3,7-O-diglucoside	Flavonoids	25615-14-9	48976±45281	Nd	326313±63636	3279467±71073	10549333±524742	11212667±955291	4018233±321049	4.83245e-13
149	610.153	C27H30O16	[M+H]+	Quercetin-3-O-(2''-O-rhamnosyl)galactoside	Flavonoids	-	478403±108474	1303400±61388	1982467±211578	9839433±1196007	1755200±386356	4103200±513150	3718100±334868	1.1874e-09
150	610.153	C27H30O16	[M+H]+	Orientin-7-O-glucoside	Flavonoids	-	5124500±159572	7915967±361483	4383600±320019	8717867±279559	6820567±541709	9441933±594114	6867533±614288	1.38684e-08
151	610.153	C27H30O16	[M+H]+	Luteolin-7-O-gentiobioside	Flavonoids	-	31645±54795	Nd	320027±51063	3803800±84001	9829833±1085047	12609667±1993452	4505067±530152	1.66069e-09
152	610.153	C27H30O16	[M+H]+	Quercetin-3-O-glucoside-7-O-rhamnoside*	Flavonoids	-	6215467±257303	8280000±571981	4260200±545725	8977333±651867	7613767±557395	10766000±681093	8077233±132779	1.53543e-07
153	610.153	C27H30O16	[M+H]+	Luteolin-6,8-di-C-glucoside	Flavonoids	29428-58-8	48388±5653	106076±12253	36079±9466	63567±26104	169323±38755	73642±42055	57605±10877	0.000561301
154	610.153	C27H30O16	[M+H]+	Luteolin-7,3'-di-O-glucoside	Flavonoids	52187-80-1	537047±45825	3557467±253393	573080±62966	939203±146323	643917±71115	2544533±779673	1375933±201932	3.57276e-07
155	610.153	C27H30O16	[M+H]+	Orientin-2''-O-galactoside	Flavonoids	-	131210±11109	343853±49059	495507±37063	2665400±419271	543900±162533	1311600±40391	764167±188299	1.03136e-08
156	616.106	C28H24O16	[M+H]+	Quercetin-3-O-(2''-O-galloyl)galactoside	Flavonoids	53209-27-1	7877±1621	11022±1610	3878±3709	6819±611	4698±3437	8668±3903	5452±1084	0.0744557
157	616.106	C28H24O16	[M+H]+	Quercetin-3-O-(6''-O-galloyl)galactoside	Flavonoids	53171-28-1	21445±4949	28794±12351	15520±3736	15456±1217	13179±5506	12648±6409	13566±233	0.0789477
158	616.106	C28H24O16	[M+H]+	Quercetin-3-O-(6''-O-galloyl)glucoside	Flavonoids	56316-75-7	15611±9179	46912±9851	28980±8894	56465±10981	25930±7913	46444±3794	29294±6280	0.000737956
159	624.168	C28H32O16	[M+H]+	Rhamnetin-3-O-Rutinoside*	Flavonoids	-	3749700±451865	5661433±704756	9561433±836284	8897033±871808	5633933±962130	3779733±384812	5441733±373332	1.0093e-06
160	624.169	C28H32O16	[M+H]+	Isorhamnetin-3-O-galactoide-7-O-rhamnoside*	Flavonoids	-	332450±42591	89146±27001	1866600±172891	392623±177675	15836667±3219357	1266200±268146	3341167±500777	2.74008e-08
161	624.169	C28H32O16	[M+H]+	Chrysoeriol-7-O-gentiobioside	Flavonoids	-	8443±4167	2845±1279	14436±4572	15245±7785	48547±8266	22443±5827	20027±9794	9.3466e-06
162	624.169	C28H32O16	[M+H]+	Isorhamnetin-3-O-neohesperidoside*	Flavonoids	55033-90-4	4086233±72585	5550500±907047	9371167±218972	10429700±568259	5679067±758520	4661633±802002	5656600±1398685	1.11704e-07
163	624.169	C28H32O16	[M+H]+	Isorhamnetin-3-O-glucoside-7-O-rhamnoside*	Flavonoids	-	332450±42591	89146±27001	1866600±172891	392623±177675	15836667±3219357	1266200±268146	3341167±500777	2.74008e-08
164	624.169	C28H32O16	[M+H]+	Isorhamnetin-3-O-rutinoside (Narcissin)*	Flavonoids	604-80-8	4083800±396647	5533767±656763	9715400±1184598	10268100±473974	5909500±461780	4645567±590645	5330633±1349467	2.25982e-07
165	626.148	C27H30O17	[M+H]+	Quercetin-5,4'-di-O-glucoside	Flavonoids	-	25983±2362	68489±16661	24986±1490	152797±33244	153640±21558	163540±18919	82953±2076	8.79174e-07
166	626.148	C27H30O17	[M+H]+	Quercetin-3,7-Di-O-glucoside	Flavonoids	-	144643±13646	401620±28392	344683±10472	1227033±25136	1195637±302849	2442567±41924	938553±53621	3.40825e-10
167	626.148	C27H30O17	[M+H]+	Quercetin-3-O-sophoroside (Baimaside)	Flavonoids	18609-17-1	625150±123592	1380000±75989	658913±129051	2299433±353145	2370333±469836	3914933±457771	1825633±320908	1.64102e-07
168	638.184	C29H34O16	[M+H]+	Tricin-7-O-rutinoside*	Flavonoids	-	49696±5457	20517±2999	48925±18406	23987±2643	114218±32736	13782±12773	38903±13952	7.78575e-05
169	638.185	C29H34O16	[M+H]+	Tricin-7-O-neohesperidoside*	Flavonoids	53766-40-8	49696±5457	20517±2999	48925±18406	23987±2643	114218±32736	13782±12773	38903±13952	7.78575e-05
170	726.201	C32H38O19	[M+H]+	Kaempferol-3-O-(2-O-Xylosyl-6-O-Rhamnosyl)Glucoside	Flavonoids	-	17412±9246	142880±21611	17194±11126	55300±7101	31939±9031	95169±14374	42492±6124	2.44419e-07
171	740.195	C36H36O17	[M+H]+	Vitexin-7-O-(6''-p-coumaroyl)glucoside	Flavonoids	-	212853±34433	1336600±39978	129393±26598	851087±41414	918550±98242	2041433±144540	1174600±128808	8.90562e-12
172	740.209	C33H40O19	[M+H]+	Luteolin-7-O-(2''-O-rhamnosyl)rutinoside*	Flavonoids	-	708367±49554	1892333±76423	4340933±270796	17445667±1118746	4120933±550207	10698333±498944	6274733±479282	7.99829e-13
173	740.209	C33H40O19	[M-H]-	Luteolin-7-O-rutinoside-5-O-rhamnoside	Flavonoids	-	36032±8417	243323±54556	32355±956	27238±9360	78637±36496	248227±40431	106356±12488	1.26741e-06
174	740.216	C33H40O19	[M+H]+	Kaempferol-3-O-robinoside-7-O-rhamnoside (Robinin)*	Flavonoids	301-19-9	537337±26569	2076600±328564	3113167±195961	14167000±1711614	3458700±181899	7637967±481177	4893367±509647	4.08524e-10
175	740.216	C33H40O19	[M+H]+	Kaempferol-3-O-rutinoside-7-O-rhamnoside	Flavonoids	-	Nd	Nd	2181300±89409	9696633±516964	Nd	4936400±480544	3398133±393293	1.08521e-13
176	740.216	C33H40O19	[M+H]+	Kaempferol-3-(2'',6''-di-O-rhamnosyl)-glucoside	Flavonoids	-	Nd	Nd	22906±3567	203827±39543	102276±13543	410983±171776	108926±29523	8.39681e-05
177	742.196	C32H38O20	[M+H]+	Luteolin-7-O-Sophoroside-5-O-arabinoside	Flavonoids	-	1287300±93339	8545200±502517	773907±66339	7351000±105672	5482000±691230	13549000±691214	7511400±921948	1.859e-12
178	742.232	C33H42O19	[M-H]-	Naringenin-7-O-Rutinoside-4'-O-glucoside	Flavonoids	-	13264±979	18461±1961	11304±4921	26344±7183	25499±8142	36398±15455	17074±4572	0.0206743
179	756.19	C36H36O18	[M+H]+	Isoorientin-7-O-(6''-p-coumaroyl)glucoside	Flavonoids	-	54859±14926	347933±17808	47297±11734	451793±31418	266567±13051	628410±111729	321217±37613	2.8702e-08
180	756.211	C33H40O20	[M+H]+	Kaempferol-3-O-rutinoside-7-O-glucoside	Flavonoids	-	40138±7870	167127±41250	47553±16281	190470±48305	181340±39653	388903±27507	200547±34035	2.90077e-07
181	756.211	C33H40O20	[M+H]+	Quercetin-3-O-rutinoside-7-O-rhamnoside	Flavonoids	-	289607±25777	1748933±53515	170467±29754	1968067±150640	1150693±191807	3117867±63829	1431667±28170	2.11516e-12
182	756.211	C33H40O20	[M+H]+	Kaempferol-3-O-(6''-Rhamnosyl-2''-Glucosyl)Glucoside (Camelliaside A)	Flavonoids	135095-52-2	131227±6873	1427467±351633	258153±9829	498657±21113	424187±123807	1179300±149953	650287±97696	1.94143e-06
183	756.212	C33H40O20	[M+H]+	Quercetin-3-O-(2''-O-Rhamnosyl)rutinoside	Flavonoids	55696-57-6	351810±50733	1733033±274523	190280±43556	1913433±55074	1225433±163396	3027433±171912	1468967±81596	2.64178e-10
184	770.205	C37H38O18	[M+H]+	Isovitexin-2''-O-(6'''-feruloyl)glucoside	Flavonoids	-	5158±3882	26510±9814	5528±1106	25042±4463	14730±2779	29458±635	22094±7652	8.50924e-05
185	770.227	C34H42O20	[M+H]+	Isorhamnetin-3-O-rutinoside-7-O-rhamnoside	Flavonoids	-	453257±27791	1652233±201404	365570±26920	2186500±180036	950167±122329	1902567±329523	1272700±130293	8.21507e-08
186	772.185	C36H36O19	[M+H]+	Kaempferol-3-O-(6'''-Caffeoyl)glucosyl-(1→2)-Galactoside	Flavonoids	-	45283±5521	234393±40504	10129±3018	17299±6695	31008±2824	52009±22201	52441±10918	5.62722e-08
187	772.206	C33H40O21	[M+H]+	Quercetin-3-O-rutinoside-7-O-glucoside	Flavonoids	-	75126±4994	67600±11488	105519±8176	219037±14455	316193±44833	286027±8090	172470±32516	5.37144e-09
188	772.206	C33H40O21	[M-H]-	Quercetin-3-O-glucosyl(1→3)rhamnosyl(1→6)Galactoside	Flavonoids	134953-93-8	23156±9238	74553±24305	26344±2914	52549±11809	79688±39587	99804±35747	42560±10976	0.0137444
189	786.222	C34H42O21	[M+H]+	Isorhamnetin-3-O-sophoroside-7-O-rhamnoside	Flavonoids	41328-75-0	127853±20715	198580±24772	657577±29240	673493±62032	334103±84316	547860±146772	386887±40502	2.55691e-06
190	866.206	C45H38O18	[M-H]-	Catechin-catechin-catechin	Flavonoids	-	334477±26899	908827±34258	499903±49157	1237633±88251	361867±30558	791757±44756	614117±31171	2.15621e-10
191	902.248	C42H46O22	[M+H]+	Kaempferol-3-O-(6'''-p-Coumaroyl)glucosyl-(1→2)-Glucoside-7-O-Rhamnoside	Flavonoids	-	30969±3151	1075067±76811	Nd	98150±21051	93095±44486	657517±127454	258703±60203	3.00549e-10
192	918.243	C42H46O23	[M+H]+	Quercetin-3-O-(6''-O-p-coumaroyl)sophoroside-7-O-rhamnoside	Flavonoids	-	19613±6879	120321±23661	12252±5237	210410±5365	246517±23211	773303±101512	217290±25170	6.39595e-10
193	918.243	C42H46O23	[M-H]-	kaempferol-3-p-coumaroyldiglucoside-7-glucoside	Flavonoids	-	7594±5275	44128±8011	6029±2022	79212±651	93901±49872	255473±46508	85178±4903	1.39293e-06
194	918.264	C39H50O25	[M+H]+	Quercetin-3-O-(2''-O-rhamnosyl)rutinoside-7-O-glucoside	Flavonoids	-	22280±3673	132970±13852	26595±6362	422603±68790	312317±50129	995433±91268	246923±44716	1.88155e-10
195	918.264	C39H50O25	[M+H]+	Quercetin-3-O-glucosyl(1→4)rhamnoside-7-O-rutinoside	Flavonoids	-	20683±982	128803±8653	14269±14838	229290±14659	235657±28415	716290±31643	218233±50381	1.32621e-13
196	121.053	C7H7NO	[M+H]+	Benzamide	Phenolic acids	55-21-0	50988±22480	30772±3803	84200±50319	45851±5932	98561±62329	26325±3034	65455±6055	0.123123
197	122.037	C7H6O2	[M-H]-	4-Hydroxybenzaldehyde	Phenolic acids	123-08-0	273577±27551	385743±78701	500083±3993	511387±21550	773473±223124	944870±232946	561463±17546	0.000568219
198	136.052	C8H8O2	[M-H]-	4-Hydroxyacetophenone	Phenolic acids	99-93-4	279043±31892	1205633±183810	293797±19027	1222767±132072	202727±77740	338957±96844	570287±17594	3.64783e-08
199	136.052	C8H8O2	[M-H]-	Phenyl acetate	Phenolic acids	122-79-2	261327±39881	1182890±233541	279427±13654	1316333±98166	223330±70110	388720±80124	602873±28066	5.20583e-08
200	137.048	C7H7NO2	[M+H]+	Anthranilic Acid	Phenolic acids	118-92-3	48951±4886	48699±8667	22481±5389	19030±1354	17470±3684	8980±4084	22564±8772	1.39129e-06
201	137.048	C7H7NO2	[M+H]+	4-Aminobenzoic acid	Phenolic acids	150-13-0	768737±97997	3319833±223783	119758±18935	604693±43588	370193±57517	1027167±109069	915960±188125	2.69961e-12
202	138.032	C7H6O3	[M-H]-	4-Hydroxybenzoic acid	Phenolic acids	99-96-7	479213±17041	482797±49159	953240±15642	931547±67376	1116063±180699	1494733±418378	885267±56652	0.000195142
203	138.032	C7H6O3	[M-H]-	Salicylic acid	Phenolic acids	69-72-7	52783±10503	68203±15781	66559±7841	48467±7633	92569±18307	58508±21038	64624±7811	0.0337744
204	138.032	C7H6O3	[M-H]-	Protocatechualdehyde	Phenolic acids	139-85-5	285490±68436	306623±39657	554413±50737	537003±63564	655477±120436	908550±251463	537210±41993	0.000434483
205	138.032	C7H6O3	[M-H]-	2,5-Dihydroxybenzaldehyde	Phenolic acids	1194-98-5	11622±1170	19166±6343	22963±3385	14499±3654	22345±6251	29686±5650	16120±3079	0.00743139
206	138.068	C8H10O2	[M-H]-	Tyrosol; 4-Hydroxyphenylethanol	Phenolic acids	501-94-0	5668±1286	12385±1358	9419±1860	4018±1778	15091±1033	18049±8931	9666±2921	0.00579846
207	148.016	C8H4O3	[M+H]+	Phthalic anhydride	Phenolic acids	85-44-9	85977±3229	91540±6555	101067±6404	91943±4319	69591±12356	96616±22862	72692±6107	0.0697983
208	148.052	C9H8O2	[M-H]-	p-Coumaraldehyde	Phenolic acids	2538-87-6	10529±3692	6095±425	28747±8189	18606±3444	41709±15288	24453±15179	38482±5831	0.00786223
209	148.052	C9H8O2	[M-H]-	Cinnamic acid	Phenolic acids	140-10-3	37457±9290	73973±13414	212977±10825	192570±28356	66553±13306	70662±25923	102246±10250	1.52246e-07
210	150.068	C9H10O2	[M-H]-	p-Coumaryl alcohol	Phenolic acids	3690-05-9	319240±53553	294243±58998	667403±47161	656273±36381	1552367±236621	1512633±591851	890713±49512	0.000127685
211	151.063	C8H9NO2	[M+H]+	Methyl Anthranilate	Phenolic acids	134-20-3	14772±1156	34045±5211	1543±221	1544±586	2881±806	6980±464	9023±2613	2.78154e-09
212	152.047	C8H8O3	[M-H]-	Methyl 4-hydroxybenzoate*	Phenolic acids	99-76-3	193027±30040	52937±11894	236323±20215	182787±24751	158777±18370	43323±9335	161790±24674	2.33069e-07
213	152.047	C8H8O3	[M-H]-	Vanillin; 4-Hydroxy-3-Methoxybenzaldehyde*	Phenolic acids	121-33-5	923690±173995	295477±70671	1227500±58878	1004770±41364	853240±55077	210827±63249	769100±46716	3.41135e-08
214	152.047	C8H8O3	[M+H]+	Isovanillin	Phenolic acids	621-59-0	103871±10634	19697±2700	103245±13576	60851±4865	43563±7785	11932±613	49658±8389	1.40205e-08
215	152.047	C8H8O3	[M-H]-	4-Hydroxyphenylacetic acid	Phenolic acids	156-38-7	Nd	15735±7000	25616±2761	13350±2956	Nd	Nd	12772±5571	1.51551e-06
216	152.047	C8H8O3	[M-H]-	3-Methoxybenzoic acid	Phenolic acids	586-38-9	21439±6567	32964±5119	95317±2321	47790±11905	28766±6798	37889±7361	36956±5146	4.28521e-07
217	154.027	C7H6O4	[M-H]-	3,4-Dihydroxybenzoic acid (Protocatechuic acid)*	Phenolic acids	99-50-3	835977±204660	975303±72917	1249833±25781	1021280±161832	1782500±141253	1253563±475634	1150400±175749	0.00437453
218	154.027	C7H6O4	[M-H]-	2,3-Dihydroxybenzoic Acid*	Phenolic acids	303-38-8	593197±76864	1208367±74895	922533±110010	814147±216704	2263333±171584	1226613±239196	1318667±47624	4.87428e-07
219	154.027	C7H6O4	[M-H]-	2,5-Dihydroxybenzoic acid; Gentisic Acid*	Phenolic acids	490-79-9	311600±115498	426173±76651	318560±106730	441220±190379	1022810±102216	439323±126440	559537±56109	0.000132813
220	164.047	C9H8O3	[M-H]-	3-Hydroxycinnamic Acid*	Phenolic acids	14755-02-3	144670±72233	160193±37630	78807±15449	106337±14350	172030±25311	103528±10210	115576±32771	0.0501995
221	164.047	C9H8O3	[M-H]-	2-Hydroxycinnamic acid*	Phenolic acids	583-17-5	362393±92625	741483±169417	266420±24234	709493±122619	927183±135498	1341633±32401	732660±18101	5.95487e-07
222	164.047	C9H8O3	[M-H]-	α-Hydroxycinnamic Acid*	Phenolic acids	5801-57-0	131300±27241	192213±68199	100006±23382	102308±19092	165650±40757	121117±12609	110470±28380	0.0565853
223	166.027	C8H6O4	[M-H]-	Terephthalic acid	Phenolic acids	100-21-0	3362533±1776320	2633200±1825093	1127533±44626	1499033±179523	1906800±72999	1989900±225217	1566367±214679	0.193595
224	166.063	C9H10O3	[M-H]-	2-Hydroxy-3-phenylpropanoic acid	Phenolic acids	7326-19-4	58118±28603	33051±15048	150887±5505	46422±4176	31914±11208	30330±11177	56243±7737	2.62578e-06
225	166.063	C9H10O3	[M+H]+	Ethylsalicylate	Phenolic acids	118-61-6	125793±19036	96563±28907	37095±4056	42594±11213	21728±6142	39603±5294	62171±18246	1.33401e-05
226	168.042	C8H8O4	[M-H]-	Vanillic acid	Phenolic acids	121-34-6	37003±4681	50803±16066	84468±12293	218137±20899	43022±4641	47097±19970	79453±12445	2.24428e-08
227	168.042	C8H8O4	[M-H]-	Protocatechuic Acid Methyl Ester	Phenolic acids	2150-43-8	89193±3052	67293±9867	118977±10205	71441±14149	281947±31019	72236±22813	164493±5963	2.69349e-08
228	168.042	C8H8O4	[M+H]+	3-Hydroxy-4-methoxybenzoic acid	Phenolic acids	645-08-9	4590±914	6227±2380	12240±2609	19149±2213	4802±2255	3664±1850	11446±2050	5.99237e-06
229	170.022	C7H6O5	[M+H]+	Gallic acid	Phenolic acids	149-91-7	1222567±70578	434973±31269	1406133±80184	200993±111602	778450±249641	280013±38492	790437±237837	1.06441e-07
230	170.022	C7H6O5	[M-H]-	2,3,4-Trihydroxybenzoic acid	Phenolic acids	610-02-6	78633±27008	101732±23351	209437±18459	78394±21030	Nd	120263±28315	121873±4930	2.48721e-06
231	170.022	C7H6O5	[M+H]+	2,4,6-Trihydroxybenzoic acid	Phenolic acids	83-30-7	1964633±77614	4223300±404363	1469300±156091	1600200±91285	1745367±168343	3375600±609158	2152000±492242	5.70708e-07
232	178.063	C10H10O3	[M+H]+	p-Coumaric acid methyl ester	Phenolic acids	3943-97-3	129137±8125	377607±14130	49899±8012	44431±9951	119843±7653	102004±26138	137000±23296	1.64323e-11
233	180.042	C9H8O4	[M-H]-	Caffeic acid	Phenolic acids	331-39-5	160230±46478	872077±122647	93498±11720	509347±61344	333837±68451	1015760±117936	436570±27418	2.94558e-08
234	180.079	C10H12O3	[M-H]-	Propyl 4-hydroxybenzoate	Phenolic acids	94-13-3	5774±1177	9910±1933	37904±879	26501±1890	40624±18703	40176±3047	25544±490	0.000257089
235	180.079	C10H12O3	[M-H]-	Coniferyl alcohol	Phenolic acids	458-35-5	224200±37938	260243±33152	464783±33466	729657±75209	359137±69320	358827±133749	358163±22248	2.68879e-05
236	182.058	C9H10O4	[M+H]+	Syringaldehyde; 4-Hydroxy-3,5-Dimethoxybenzaldehyde	Phenolic acids	134-96-3	27492±6092	14249±7119	18886±9257	22055±5174	20445±9354	14607±4827	18723±7306	0.284154
237	182.058	C9H10O4	[M-H]-	Methyl 2,4-dihydroxyphenylacetate*	Phenolic acids	67828-42-6	48088±12105	42268±14382	49413±2270	44626±11145	33747±5776	27563±4379	41821±3654	0.0915512
238	182.058	C9H10O4	[M-H]-	Hydroxyphenyllactic acid*	Phenolic acids	306-23-0	37096±7745	37210±9294	50373±6428	45581±4189	19572±3187	27676±5582	43617±2243	0.000800937
239	182.058	C9H10O4	[M-H]-	3-(3-Hydroxyphenyl)-3-hydroxypropanoic acid	Phenolic acids	3247-75-4	24682±6975	22263±5730	31157±2831	39159±4035	34096±4377	38374±7127	34679±1171	0.0104176
240	184.037	C8H8O5	[M-H]-	Methyl gallate	Phenolic acids	99-24-1	35719333±4408810	40929667±4503711	29166667±740784	22299000±2378781	34453333±3545045	39850333±2346201	36566000±1654246	0.000126651
241	184.037	C8H8O5	[M-H]-	4-O-Methylgallic Acid	Phenolic acids	4319-02-2	36148000±4793810	41681333±6835924	30921333±1707050	23717667±2088117	32851667±4885897	40041000±3180555	39044000±1301583	0.00277678
242	184.037	C8H8O5	[M-H]-	2,4,6-Trihydroxybenzoic acid methyl ester	Phenolic acids	3147-39-5	36400±15983	56139±15910	20313±6658	5236±2080	30073±4817	2962±1432	38042±14639	0.000204577
243	184.037	C8H8O5	[M-H]-	3-O-Methylgallic acid	Phenolic acids	3934-84-7	7410367±1213742	878893±213867	24184333±390448	1839633±225031	3957900±2428707	363353±106047	5441200±115221	4.82635e-11
244	184.074	C9H12O4	[M-H]-	4-Hydroxy-3,5-dimethoxybenzyl alcohol	Phenolic acids	530-56-3	31305±13626	27076±5622	28825±4895	21438±12265	28172±9648	32882±1791	30544±1507	0.713552
245	184.074	C9H12O4	[M-H]-	Antiarol; 3,4,5-Trimethoxyphenol	Phenolic acids	642-71-7	40411±9323	Nd	33966±3808	Nd	44804±2301	Nd	30668±7266	7.55947e-09
246	194.058	C10H10O4	[M-H]-	Ferulic acid*	Phenolic acids	537-98-4	223223±52214	286603±57646	136607±11634	193157±27373	309313±21941	186407±72617	234010±11672	0.00519925
247	194.058	C10H10O4	[M-H]-	Isoferulic Acid*	Phenolic acids	25522-33-2	170647±26074	240623±12656	134823±6621	174437±26351	244000±32661	169345±78764	210923±23585	0.0250341
248	196.074	C10H12O4	[M-H]-	Dihydroferulic Acid	Phenolic acids	1135-23-5	Nd	5629±5197	19341±1262	6646±6058	38034±6479	15975±4198	18438±5052	4.06103e-06
249	198.053	C9H10O5	[M-H]-	Syringic acid	Phenolic acids	530-57-4	120837±12641	172957±23486	208493±22447	167847±18583	96689±15382	75250±3319	145827±6689	4.91418e-06
250	206.167	C14H22O	[M-H]-	2,6-Di-tert-butylphenol*	Phenolic acids	128-39-2	204083±24137	208730±9588	199633±21539	187917±8273	212517±37024	225123±43669	202100±22341	0.680007
251	206.167	C14H22O	[M-H]-	2,4-Di-Tert-Butylphenol*	Phenolic acids	96-76-4	194893±27366	217143±26562	209197±13521	208717±3548	217887±26124	217953±33945	195040±14372	0.829717
252	208.074	C11H12O4	[M-H]-	Ferulic acid methyl ester	Phenolic acids	2309-07-1	288930±51720	944740±189744	190307±7835	341150±42754	464200±77956	653127±152395	611300±115760	1.9789e-05
253	208.074	C11H12O4	[M-H]-	Sinapinaldehyde	Phenolic acids	4206-58-0	3237800±587847	519020±118526	731377±39036	721400±39514	7300033±571414	625307±66097	2430100±45523	5.3235e-11
254	210.089	C11H14O4	[M-H]-	Methyl 3-(3-hydroxy-4-methoxyphenyl)propanoate	Phenolic acids	129150-61-4	108711±19345	342257±40235	64500±8196	213397±33833	124817±24578	157493±2208	144830±14609	2.06769e-07
255	212.068	C10H12O5	[M-H]-	Methyl Syringate	Phenolic acids	884-35-5	46901±8891	9881±2230	72812±4605	12792±863	22435±1566	5027±1697	35654±5054	1.17519e-09
256	226.084	C11H14O5	[M+H]+	3,4,5-Trimethoxybenzoic acid methyl ester	Phenolic acids	1916-07-0	7305±1269	4335±1652	5242±560	1483±708	5085±530	Nd	4498±233	7.62993e-06
257	238.084	C12H14O5	[M-H]-	Methyl sinapate	Phenolic acids	20733-94-2	11667±1434	9830±911	12259±2324	15193±2078	10195±2477	11733±754	16918±458	0.0384601
258	240.1	C12H16O5	[M-H]-	3,4'-Dihydroxy-3'-methoxybenzenepentanoic acid	Phenolic acids	-	13375±2526	14605±973	36975±5748	45487±1127	18479±3854	20692±4574	21863±3189	4.26986e-07
259	270.11	C13H18O6	[M-H]-	Benzyl glucoside	Phenolic acids	4304-12-5	17246±6284	9770±4590	145253±17627	94727±14362	20467±6531	16406±3517	68320±9238	4.43376e-09
260	272.09	C12H16O7	[M-H]-	Arbutin	Phenolic acids	497-76-7	557777±54036	470913±67446	1058667±59304	740233±50964	807027±75226	405123±141994	629847±14414	3.78263e-06
261	278.152	C16H22O4	[M+H]+	Butyl isobutyl phthalate*	Phenolic acids	17851-53-5	2969200±73913	3359967±18635	3387700±85629	2817000±124520	3145367±225218	3451867±914703	2931300±75847	0.33339
262	278.152	C16H22O4	[M+H]+	Diisobutyl phthalate*	Phenolic acids	84-69-5	2893367±35599	3153267±5050	3334100±96224	2697100±114281	2979367±253059	3375700±851148	2862100±109639	0.248251
263	284.126	C14H20O6	[M+H]+	2-Phenylethyl beta-D-glucopyranoside	Phenolic acids	18997-54-1	10156±2330	1273±951	8144±3902	2962±1239	5768±1206	Nd	5994±503	0.000285539
264	290.043	C14H10O7	[M-H]-	4-(3,4,5-Trihydroxybenzoxy)benzoic acid	Phenolic acids	-	2734567±639323	9771333±716845	2835133±241061	9996233±726257	6256167±994875	12852667±1943240	7462600±1211123	1.37283e-07
265	300.084	C13H16O8	[M-H]-	1-O-Salicyloyl-β-D-glucose	Phenolic acids	60517-74-0	10939267±2850873	8148867±1293817	35321333±3403409	26455667±4298674	9867267±1725503	7477967±640233	15414667±1133448	6.33531e-08
266	316.079	C13H16O9	[M-H]-	1-O-Gentisoyl-β-D-glucoside*	Phenolic acids	23445-11-6	2834000±119970	1715133±23908	12310000±601202	6260100±293824	3798633±848223	2893800±578774	4945767±203954	7.18567e-11
267	316.079	C13H16O9	[M-H]-	Protocatechuic acid-4-O-glucoside*	Phenolic acids	-	5334900±286609	2926167±44697	13206700±9368583	9548533±541077	6121133±1241877	4916600±917347	7481267±148979	0.0692114
268	316.116	C14H20O8	[M-H]-	5-(2-Hydroxyethyl)-2-O-glucosylphenol	Phenolic acids	-	260620±22915	164987±34272	Nd	Nd	402767±27374	388653±33971	178810±7522	1.42294e-10
269	320.09	C16H16O7	[M-H]-	3-O-p-Coumaroylshikimic acid	Phenolic acids	-	19605±2806	40642±6607	15554±4067	14930±3107	13330±2187	16696±4309	18256±3307	2.66791e-05
270	326.064	C14H14O9	[M-H]-	3-Galloylshikimic acid	Phenolic acids	110082-91-2	185117±50192	306750±78484	282143±8440	302687±44242	116071±65912	154100±12698	221967±20447	0.00146405
271	326.064	C14H14O9	[M-H]-	5-Galloylshikimic acid	Phenolic acids	95719-51-0	428607±111111	807063±173448	415690±153180	318296±302227	242540±13534	331237±75999	281927±51507	0.0165122
272	326.064	C14H14O9	[M-H]-	5-O-Galloylshikimic acid	Phenolic acids	-	903900±824313	1994337±1196204	2026963±1236835	2459300±1597600	1311467±117761	1446667±105454	2017867±143072	0.491328
273	326.1	C15H18O8	[M-H]-	Phenylpropionic acid-O-β-D-glucopyranoside	Phenolic acids	-	110367±24370	286307±27446	63522±14639	161573±24769	272477±74728	426347±49508	218757±8187	1.6494e-06
274	326.1	C15H18O8	[M-H]-	1-O-p-Coumaroyl-β-D-glucose	Phenolic acids	7139-64-2	6556133±588938	26075000±1791592	1753000±48339	5993733±652777	13955667±3058724	21097333±3613183	12398333±907518	3.79634e-08
275	330.095	C14H18O9	[M-H]-	Vanillic acid-4-O-glucoside	Phenolic acids	32142-31-7	54281±14375	38149±8464	62616±8062	75729±21065	62171±21780	36570±13117	46834±1085	0.0594763
276	330.095	C14H18O9	[M-H]-	1-O-Vanilloyl-D-Glucose	Phenolic acids	-	1569733±193868	639857±67232	127530±5246	38176±10073	173607±11882	56247±5358	545040±62151	2.00732e-10
277	332.074	C13H16O10	[M+H]+	1-O-Galloyl-β-D-glucose*	Phenolic acids	58511-73-2	232787±2778	458683±42358	191887±8284	188913±8558	240467±33736	391353±37088	315017±25886	1.04796e-07
278	332.075	C13H16O10	[M-H]-	3-O-Galloyl-D-glucose*	Phenolic acids	-	64556333±5953908	108198333±12425806	64986333±1074609	59997000±6469113	74895667±2892386	113043333±7188688	78811000±2961840	1.09208e-06
279	336.085	C16H16O8	[M-H]-	5-O-Caffeoylshikimic acid	Phenolic acids	180981-12-8	299640±89825	455337±84461	277683±7935	249280±27492	455680±75357	424883±16914	336220±42415	0.00223566
280	338.1	C16H18O8	[M-H]-	5-O-p-Coumaroylquinic acid*	Phenolic acids	1899-30-5	236993±89004	453077±110365	447170±54239	528957±73247	253867±68202	174133±15684	350943±36328	0.000324951
281	342.095	C15H18O9	[M-H]-	1-O-Caffeoyl-β-D-glucose*	Phenolic acids	14364-08-0	3028033±380936	10258333±2226649	1589833±159219	4137500±355345	9560567±2339258	12738000±692425	5992933±387148	1.2649e-06
282	342.096	C15H18O9	[M-H]-	6-O-Caffeoyl-D-glucose*	Phenolic acids	-	3227900±759908	8770033±1477329	3005533±1573049	3798567±552090	10753767±1977267	11706000±2041718	6270067±145979	1.45985e-05
283	342.131	C16H22O8	[M-H]-	Coniferin	Phenolic acids	531-29-3	13358000±3223962	45548667±5534778	1886333±187004	12476667±1448033	21351667±5431001	36220000±1396755	26397667±1476062	3.11137e-08
284	346.09	C14H18O10	[M+H]+	Methyl 6-O-galloyl-glucoside	Phenolic acids	-	13763±5647	24679±5872	17598±2415	9622±2414	17711±4481	16788±1750	14479±1813	0.01627
285	354.095	C16H18O9	[M-H]-	Cryptochlorogenic acid (4-O-Caffeoylquinic acid)*	Phenolic acids	905-99-7	1038463±248737	3297433±931552	1761500±89445	3313567±525296	2262667±842880	2830333±315885	2484200±172055	0.00235454
286	354.095	C16H18O9	[M-H]-	Chlorogenic acid (3-O-Caffeoylquinic acid)	Phenolic acids	327-97-9	56922±17439	95404±27333	408540±19468	1353000±187892	66168±8677	68150±10781	371630±23345	5.39875e-10
287	356.11	C16H20O9	[M-H]-	1-O-Feruloyl-β-D-glucose	Phenolic acids	7196-71-6	141930±23232	409640±47229	336983±35998	426900±100777	296313±90561	367070±71202	358863±23615	0.00276255
288	356.111	C16H20O9	[M-H]-	4-O-β-D-glucopyranosylferulic acid	Phenolic acids	-	6088367±761717	34382000±2005666	3657533±216253	18617667±952673	12607300±3156931	24339000±2493641	17994000±392810	1.24103e-09
289	358.126	C16H22O9	[M-H]-	glucoacetosyringone	Phenolic acids	86402-41-7	58932±15814	350627±81665	39471±5022	254710±108967	44547±46089	83769±41212	123343±10680	0.000128851
290	358.142	C20H22O6	[M+H]+	Dehydrodiconiferyl alcohol	Phenolic acids	97465-82-2	291847±51330	32086±7898	223110±31096	84569±20968	145587±32287	27316±11701	96338±7486	5.17172e-07
291	368.111	C17H20O9	[M-H]-	Chlorogenic acid methyl ester	Phenolic acids	29708-87-0	9690±8446	30899±12900	38166±10436	102275±30463	18636±8030	26704±3364	31671±8436	9.4944e-05
292	368.111	C17H20O9	[M+H]+	1-O-Feruloylquinic acid	Phenolic acids	-	27763±6928	39846±4600	47956±12803	123123±15032	35909±9344	29111±3707	42574±5591	3.27308e-07
293	372.106	C16H20O10	[M-H]-	Trihydroxycinnamoylquinic acid	Phenolic acids	-	172960±46065	78791±13361	1273567±102857	82996±18794	115570±5092	14627±2118	309853±22147	2.52408e-12
294	386.122	C17H22O10	[M-H]-	1-O-Sinapoyl-D-glucose	Phenolic acids	-	89838±12949	174267±13263	154687±18953	380260±18459	129900±1886	290227±21492	203457±45298	2.79197e-10
295	432.069	C20H16O11	[M-H]-	Caffeoyl(p-Hydroxybenzoyl)tartaric acid	Phenolic acids	-	79413±10439	87364±2907	96498±55380	25014±18774	27371±16866	Nd	72777±13720	0.00203738
296	461.153	C19H27NO12	[M-H]-	Anthranilate-1-O-Sophoroside	Phenolic acids	-	718333±395326	2256773±1234217	725287±86382	1179967±103202	1911933±737520	3609900±763221	2224700±182874	0.00170141
297	462.116	C22H22O11	[M-H]-	1-O-Galloyl-2-O-Cinnamoyl-β-D-glucose	Phenolic acids	56994-83-3	63778±9724	166123±13437	44063±3797	40589±15229	76673±16469	135973±13337	86630±10151	1.37665e-07
298	478.075	C21H18O13	[M-H]-	3,4-Digalloylshikimic acid	Phenolic acids	-	21939333±634716	23587000±2200848	25509000±661247	23961000±407096	25335000±702026	22338333±1630278	24560333±1615927	0.01683
299	482.142	C22H26O12	[M-H]-	3-O-p-Coumaroylshikimic acid-O-glucoside	Phenolic acids	-	81512±39122	37571±16708	154600±4460	217627±36354	31904±13470	68554±46780	80107±11075	3.95595e-05
300	484.077	C20H20O14	[M-H]-	1,4-Di-O-Galloyl-D-glucose	Phenolic acids	-	12141333±2156410	16962667±2510004	6299233±714704	10248900±1498901	8023800±1588105	11781333±1344530	12930667±653067	0.000128361
301	484.085	C20H20O14	[M-H]-	Digalloylglucose*	Phenolic acids	-	60985±7431	99546±8276	125113±3389	Nd	48975±3843	57190±19639	76067±22265	3.43439e-08
302	484.085	C20H20O14	[M-H]-	2,3-Di-O-Galloyl-β-D-Glucose*	Phenolic acids	-	76422±9613	132350±23453	151783±30224	42149±11607	45043±18749	55694±18270	84777±9864	4.78057e-05
303	494.106	C22H22O13	[M-H]-	1-O-Caffeoyl-6-O-galloyl-β-D-glucose	Phenolic acids	-	230320±35358	Nd	331513±49601	127507±41577	277323±58720	16201±2423	205897±24912	5.45502e-07
304	496.085	C21H20O14	[M-H]-	3-O-Digalloyl quinic acid	Phenolic acids	-	3764667±1438912	3148767±753006	3330200±94530	2530567±413341	2892467±240933	1783333±197157	3013333±216862	0.0585823
305	504.127	C24H24O12	[M-H]-	1,6-Di-O-caffeoyl-β-D-glucose*	Phenolic acids	-	1801600±47230	3130667±398084	1586500±114159	1394033±114516	3127967±408463	1665200±90343	2000667±191090	1.70706e-06
306	504.127	C24H24O12	[M-H]-	3,6-Di-O-caffeoyl glucose*	Phenolic acids	-	1751333±55221	2937267±150741	1407767±133475	1417300±160259	2886433±420021	1823967±108591	2174933±213505	1.08618e-06
307	504.148	C21H28O14	[M-H]-	1-O-Caffeoyl-(6-O-glucosyl)-β-D-glucose	Phenolic acids	-	321233±4490	1587533±100119	42972±3107	195407±30142	906170±173612	2146000±151763	758987±49813	3.8744e-11
308	516.127	C25H24O12	[M-H]-	Isochlorogenic acid A*	Phenolic acids	2450-53-5	13054±6344	11364±4505	50190±545	95854±15018	Nd	13438±6322	30483±9626	1.55176e-08
309	520.194	C26H32O11	[M+H]+	Dehydrodiconiferyl alcohol-gamma'-O-glucoside	Phenolic acids	-	771287±74021	383927±10964	583853±24204	659913±20043	602727±30949	526803±132960	601740±91622	0.00024504
310	612.112	C29H24O15	[M+H]+	1-O-Cinnamoyl-4,6-(S)-HHDP-β-D-glucose	Phenolic acids	-	126830±11071	181963±25076	119490±20145	186417±16208	231950±14777	252283±10345	173427±27238	2.32031e-06
311	634.081	C27H22O18	[M-H]-	1-O-Galloyl-4,6-(S)-HHDP-β-D-glucose	Phenolic acids	-	23777±10035	45035±15543	60587±3745	77976±13998	15451±6014	30691±5989	40768±8303	5.63627e-05
312	636.096	C27H24O18	[M-H]-	1,2,6-Tri-O-galloyl-β-D-glucose*	Phenolic acids	79886-49-0	120599±21507	78624±17304	146620±10746	164247±29888	164687±16765	91156±2931	235677±11623	0.000251566
313	636.096	C27H24O18	[M-H]-	1,4,6-Tri-O-galloyl-β-D-glucose*	Phenolic acids	94513-58-3	116067±17221	Nd	Nd	150083±8787	153233±12147	92930±18591	244227±10649	2.20214e-09
314	656.138	C31H28O16	[M-H]-	1,6-Di-O-caffeoyl-4-O-galloyl-β-D-glucose	Phenolic acids	-	342533±49162	139247±14197	216447±15190	251687±9746	277297±3573	209327±9162	254693±12598	3.17117e-06
315	656.138	C31H28O16	[M-H]-	1,3-Di-O-caffeoyl-4-O-galloyl-β-D-glucose	Phenolic acids	-	342533±49162	139247±14197	216447±15190	251687±9746	277297±3573	209327±9162	254693±12598	3.17117e-06
316	660.133	C30H28O17	[M-H]-	1,6-Di-O-galloyl-2-O-Feruloyl-β-D-glucose	Phenolic acids	-	473350±209337	270617±90404	651813±94494	337000±62088	206253±48206	122750±16973	319377±61494	0.000622575
317	93.058	C6H7N	[M+H]+	2-Picoline; 2-Methylpyridine	Alkaloids	109-06-8	169955±79101	215760±7400	241727±13009	246670±17287	198160±7590	202803±1421	228277±5220	0.12472
318	102.116	C5H14N2	[M+H]+	Cadaverine	Alkaloids	462-94-2	19106±1815	7350±1206	16361±2168	10026±1908	10810±5446	5469±770	11737±2587	0.000313125
319	104.107	C5H14NO+	[M]+	Choline	Alkaloids	62-49-7	5835233±219195	7629600±52514	7512433±64795	10151833±380272	6024433±252488	7684833±679551	7539333±624930	4.64002e-08
320	105.079	C4H11NO2	[M+H]+	Diethanolamine	Alkaloids	111-42-2	41862±5565	81606±3793	19628±8940	Nd	55745±4325	97779±38474	67985±3426	8.1614e-05
321	111.08	C5H9N3	[M+H]+	Histamine	Alkaloids	51-45-6	38317±1800	29454±4385	42888±7288	40091±2835	27382±6866	23906±7532	29253±9345	0.00610736
322	117.058	C8H7N	[M+H]+	Indole	Alkaloids	120-72-9	23932±6911	16359±3286	18911±1236	13256±1274	14204±4799	12014±5690	16966±7570	0.0562289
323	117.079	C5H11NO2	[M+H]+	Betaine	Alkaloids	107-43-7	682727±74187	328797±20980	1821000±207831	733577±71094	432833±117224	247477±58246	699003±42836	6.33246e-09
324	119.073	C8H9N	[M+H]+	N-Benzylmethylene isomethylamine	Alkaloids	-	161733±4033	490620±2085	245337±21352	510683±25969	162057±11630	472780±67688	278727±63015	5.29028e-09
325	121.089	C8H11N	[M+H]+	2-Phenylethylamine	Alkaloids	156-28-5	138373±57695	60093±24196	162080±19695	82388±16233	183687±26828	39884±3507	78674±13889	0.00029011
326	130.111	C6H14N2O	[M+H]+	N-Acetylputrescine	Alkaloids	18233-70-0	77056±27562	101417±36636	78072±29219	50526±1586	80892±16916	103087±55738	62717±12940	0.43306
327	130.122	C5H14N4	[M+H]+	Agmatine	Alkaloids	306-60-5	58645±5839	74496±2681	58786±7532	34390±3911	77054±16703	85441±59629	64419±11069	0.254795
328	131.058	C5H9NO3	[M+H]+	5-Aminolevulinic Acid	Alkaloids	106-60-5	698457±44101	1066747±119046	638283±24886	857297±32205	820843±144548	1832333±68136	942420±42647	8.22642e-09
329	141.019	C2H8NO4P	[M-H]-	O-Phosphorylethanolamine	Alkaloids	1071-23-4	105633±18042	140973±7082	42416±3597	76755±2546	97786±12579	139517±16368	107740±1708	1.75178e-06
330	141.09	C6H11N3O	[M+H]+	Histidinol	Alkaloids	501-28-0	3361300±197002	3696267±60560	5076500±157639	5247333±115869	3537767±221079	3681600±205549	3939000±571947	1.50125e-08
331	143.058	C6H9NO3	[M+H]+	Methyl L-pyroglutamate	Alkaloids	4931-66-2	160583±5877	37449±6568	229560±6511	60075±10783	208223±59256	39384±9650	267340±13568	8.17329e-07
332	144.126	C7H16N2O	[M+H]+	N-Acetylcadaverine	Alkaloids	32343-73-0	121167±16964	121220±15578	183067±18582	174867±7380	102961±14864	122937±4076	137227±21157	4.9012e-05
333	151.009	C7H5NOS	[M-H]-	2(3H)-Benzothiazolone	Alkaloids	934-34-9	16173±1761	26518±6556	12093±2516	9458±1135	19263±4619	21009±7138	17213±481	0.00735327
334	161.048	C9H7NO2	[M-H]-	Indole-3-carboxylic acid	Alkaloids	771-50-6	28572±8641	7739±1600	23698±4673	19668±2202	13419±4317	8329±2271	11763±5542	0.000551344
335	167.022	C7H5NO4	[M-H]-	Quinolinic Acid	Alkaloids	89-00-9	266340±82547	208670±30408	248793±19069	274130±65126	206837±72780	164747±31751	227853±13756	0.207041
336	172.077	C8H12N2	[M+H]+	2,3,5,6-Tetramethylpyrazine; Ligustrazine	Alkaloids	1124-11-4	8642±1932	43863±11154	25256±10856	73073±9900	14518±5789	24483±10625	19151±1273	1.72692e-05
337	180.065	C7H8N4O2	[M-H]-	Theophylline	Alkaloids	58-55-9	319363±48561	109712±29502	409150±40205	55292±3848	187813±116171	36398±21472	208143±19312	1.28371e-05
338	180.065	C7H8N4O2	[M+H]+	Theobromine	Alkaloids	83-67-0	1039340±46709	957950±44196	1181500±22054	1183233±12071	1012980±123519	1160233±91427	941943±128926	0.00497371
339	181.074	C9H11NO3	[M+H]+	N-(2-Hydroxy-4-methoxyphenyl)acetamide	Alkaloids	58469-06-0	196187±22110	253913±51517	180393±9376	188903±9411	186413±51335	215213±39331	192607±31985	0.185358
340	181.074	C9H11NO3	[M+H]+	4-Hydroxy-5-(2-oxo-1-pyrrolidinyl)benzoic acid	Alkaloids	-	72248±10394	79829±14659	58018±24919	62195±14868	65480±20243	64553±9397	64815±13209	0.661535
341	187.063	C11H9O2N	[M+H]+	3-amino-2-naphthoic acid	Alkaloids	-	1124367±30434	1118033±42524	1001207±39367	402390±37003	1039527±43858	1019170±132312	863173±57174	8.52853e-08
342	187.063	C11H9NO2	[M+H]+	3-Indoleacrylic acid	Alkaloids	1204-06-4	1109800±82070	1124833±77449	974477±24391	394267±14920	901467±53523	1008937±110776	832767±148032	2.07313e-07
343	192.126	C11H16N2O	[M+H]+	N-(4-Aminobutyl)benzamide	Alkaloids	5692-23-9	27037±4018	17385±2287	34419±16603	30455±18598	40251±1202	25397±15221	26337±6637	0.337257
344	194.08	C8H10N4O2	[M+H]+	Caffeine	Alkaloids	58-08-2	18325000±572558	9905367±80541	26361667±185727	16392667±119755	15032333±1804400	7823633±405077	15603000±1628580	3.42008e-11
345	202.216	C10H26N4	[M+H]+	Spermine	Alkaloids	71-44-3	3669800±156953	3711000±167982	5332767±497787	5776767±141462	4039233±151909	3934167±175475	4006900±847717	4.73353e-07
346	204.09	C11H12N2O2	[M+H]+	1-Methoxy-indole-3-acetamide	Alkaloids	-	6510267±264695	6374400±63962	5156933±134294	2174167±117617	5772267±356725	5642067±576736	4766300±308374	7.97424e-09
347	205.074	C11H11NO3	[M+H]+	Methoxyindoleacetic acid	Alkaloids	3471-31-6	121093±9642	135640±10875	116973±8376	45968±5396	129317±17026	128007±23458	89092±4870	3.88516e-05
348	218.106	C12H14N2O2	[M+H]+	N-Acetyl-5-hydroxytryptamine	Alkaloids	1210-83-9	35313±5722	46393±5441	32745±15486	35742±8909	36747±2825	62753±6257	38237±7232	0.00772092
349	238.07	C9H10N4O4	[M+H]+	Acefylline; Theophylline-7-acetic acid	Alkaloids	652-37-9	13617±3022	10805±4717	19438±4050	15896±3870	47230±9167	41205±7024	26117±2678	1.15039e-05
350	242.08	C12H10N4O2	[M+H]+	Lumichrome	Alkaloids	1086-80-2	5190±2710	5229±3687	1476±26	5385±1079	3151±884	3075±1175	2436±1113	0.169574
351	283.288	C18H37NO	[M+H]+	Stearamide	Alkaloids	124-26-5	62787±6411	107798±15434	152693±21311	72192±12242	401663±124702	556443±32225	214757±79054	2.90656e-07
352	303.143	C12H21N3O6	[M+H]+	Nicotianamine	Alkaloids	34441-14-0	239747±36387	150516±96758	177317±23847	215850±12222	188510±97420	246143±39592	252930±49564	0.399642
353	306.169	C15H22N4O3	[M+H]+	N-Feruloylagmatine	Alkaloids	-	3777100±149328	3699400±19731	2388567±102488	2665567±76944	4085567±584867	2872467±440085	3270433±309803	8.20849e-05
354	311.101	C14H17NO7	[M-H]-	2-(D-Glucosyloxy)-4-hydroxybenzeneacetonitrile	Alkaloids	-	12159±7512	15367±5608	36827±2655	34413±2158	25337±2412	14003±3472	20822±4000	3.42447e-05
355	473.166	C20H23N7O7	[M+H]+	10-Formyltetrahydrofolic Acid	Alkaloids	2800-34-2	230723±10282	351913±24488	119867±4650	193730±19332	120747±18393	197133±14570	168737±12920	8.56327e-09
356	557.274	C29H39N3O8	[M+H]+	N1,N8-Bis(sinapoyl)spermidine	Alkaloids	-	1653967±167587	59364±13246	4403067±180369	464197±6314	1639033±330771	50399±8663	1349400±155128	4.61006e-12
357	400.079	C20H16O9	[M-H]-	Theaflagallin	Tannins	102208-15-1	764917±126754	65132±12600	1938667±90728	124993±54442	926513±780206	36269±8404	695337±96928	7.02771e-05
358	464.06	C20H16O13	[M-H]-	Ellagic acid-4-O-glucoside	Tannins	-	37532±5846	48730±16429	Nd	69427±39200	52390±16280	46978±6547	32321±2527	0.0147792
359	468.09	C20H20O13	[M-H]-	Ginnalin A (2,6-Di-O-Galloyl-1,5-Anhydro-D-Glucitol)	Tannins	-	228260±122494	79541±14457	540503±60009	151743±31621	Nd	135373±16205	203990±86681	1.61013e-06
360	564.127	C29H24O12	[M+H]+	Theaflavin	Tannins	4670-05-7	1065167±45217	2148233±60543	484933±35490	1206300±43532	3390733±1035350	1244523±361940	1321367±214672	6.44789e-05
361	578.142	C30H26O12	[M-H]-	Procyanidin B4	Tannins	29106-51-2	878620±29598	4232967±16531	660130±12284	2109667±315873	2138333±257167	4149100±184038	2277733±103717	2.7553e-11
362	578.142	C30H26O12	[M-H]-	Procyanidin B3	Tannins	23567-23-9	3785200±247466	11438333±863717	5743233±397016	15967333±1619583	3490700±258388	7562300±411441	8441800±349046	1.23366e-09
363	578.142	C30H26O12	[M+H]+	Procyanidin B2	Tannins	29106-49-8	1702767±302315	4154333±717074	1648433±244654	3791100±832482	1928400±107524	4197333±820448	3014967±679122	0.000114318
364	578.142	C30H26O12	[M-H]-	Procyanidin B1	Tannins	20315-25-7	941193±152906	2478100±449100	1985667±116555	5421433±501066	745457±21422	2119833±171442	2074900±63932	2.62681e-09
365	580.158	C30H28O12	[M+H]+	Gambiriin A1	Tannins	76250-49-2	66177±8117	449043±54418	76230±11326	331643±17405	265630±35865	523003±32280	261857±18638	1.31825e-09
366	634.079	C27H22O18	[M-H]-	Strictinin	Tannins	517-46-4	32215±8197	104091±14820	Nd	13519±4025	71903±18119	115921±34064	52253±10815	8.33072e-06
367	634.08	C27H22O18	[M-H]-	Gemin D*	Tannins	84744-46-7	42396±8862	113583±15469	Nd	14000±4021	69161±25024	110971±16656	59150±6069	1.17268e-06
368	634.081	C27H22O18	[M-H]-	Isostrictinin*	Tannins	87392-62-9	40868±2690	109231±37453	Nd	10262±4765	73379±30711	112074±21804	61497±8385	8.94919e-05
369	716.138	C36H28O16	[M+H]+	Theaflavin-3-gallate*	Tannins	30462-34-1	762207±11134	1017097±61035	538167±16997	934547±17059	1668900±720198	739130±156118	828440±29135	0.00997866
370	716.138	C36H28O16	[M+H]+	Theaflavin-3'-Gallate*	Tannins	28543-07-9	584350±110649	544843±9548	368037±11088	392560±5129	1079730±728428	519030±132615	547527±15420	0.128822
371	852.154	C43H32O19	[M-H]-	Theaflavate B;3'-O-(3,4,5-Trihydroxybenzoyl)	Tannins	152542-70-6	28314±6503	40763±7019	16058±10284	43198±19906	40853±14054	66766±9792	32204±4739	0.00588423
372	866.206	C45H38O18	[M-H]-	Procyanidin C2	Tannins	37064-31-6	206932±99268	885183±162345	167863±24169	921030±74228	366230±146471	1145900±110366	598327±114575	3.60946e-07
373	866.206	C45H38O18	[M-H]-	Procyanidin C1	Tannins	37064-30-5	96663±19091	705810±58853	141923±12629	966927±119686	381157±139926	1349833±264588	502613±64253	4.08099e-07
374	868.149	C43H32O20	[M+H]+	Theaflavin-3,3'-di-O-gallate	Tannins	30462-35-2	268620±10119	199487±29098	206000±9458	228723±17669	350870±132950	178690±54359	226867±42691	0.0441801
375	882.164	C44H34O20	[M+H]+	Theaflavin-3-O-(3-O-methyl)gallate-3-gallate	Tannins	951755-29-4	77951±2632	20348±2552	112887±3436	80811±5779	55422±24043	7461±2773	48786±6767	2.57613e-07
376	146.037	C9H6O2	[M+H]+	Coumarin	Lignans and Coumarins	91-64-5	76444±2334	72126±5114	103150±4271	50319±3558	66167±37710	54272±24394	64986±11714	0.0500652
377	160.052	C10H8O2	[M+H]+	6-MethylCoumarin	Lignans and Coumarins	92-48-8	19073±3088	13669±2215	27025±3648	26768±3984	18069±371	8390±2819	16599±3755	2.83864e-05
378	178.063	C10H10O3	[M-H]-	3,4-Methylenedioxy cinnamyl alcohol	Lignans and Coumarins	58095-76-4	479943±105592	1394367±267283	152510±11526	212473±36778	609887±87025	636343±174294	721400±74196	2.47094e-06
379	192.042	C10H8O4	[M+H]+	6,7-Dihydroxy-4-methylcoumarin	Lignans and Coumarins	529-84-0	57144±9196	95940±39310	120793±51962	124113±33946	72512±10631	94821±42157	85512±10723	0.212763
380	208.037	C10H8O5	[M+H]+	Fraxetin (7,8-Dihydroxy-6-methoxycoumarin)	Lignans and Coumarins	574-84-5	92733±43200	Nd	139133±19491	55723±37606	Nd	Nd	36223±6371	4.45598e-05
381	218.058	C12H10O4	[M+H]+	Ethyl 3-coumarincarboxylate	Lignans and Coumarins	1846-76-0	Nd	9046±1322	Nd	10062±358	5450±4720	11639±1858	6438±1806	4.56471e-05
382	222.053	C11H10O5	[M+H]+	isofraxidin	Lignans and Coumarins	486-21-5	7625±2422	3725±1673	10739±1624	17114±4226	27463±8994	11587±1505	11889±1195	0.000352712
383	236.068	C12H12O5	[M+H]+	5,6,7-Trimethoxycoumarin	Lignans and Coumarins	55085-47-7	30051±4757	55900±2222	121850±9086	186317±16789	5170±1697	6264±873	69586±4815	1.4051e-11
384	338.1	C16H18O8	[M-H]-	4-Hydroxy-7-methoxycoumarin-β-rhamnoside	Lignans and Coumarins	-	Nd	15941±4931	8442±1402	35009±7056	Nd	8896±517	9855±3206	4.3518e-07
385	340.079	C15H16O9	[M-H]-	Esculin (6,7-DihydroxyCoumarin-6-glucoside)	Lignans and Coumarins	531-75-9	431907±37125	201443±40182	471603±54169	426520±65895	954173±65098	478743±48525	522697±90987	2.74569e-08
386	340.079	C15H16O9	[M-H]-	Esculetin-7-O-glucoside	Lignans and Coumarins	-	425297±56188	178807±19770	458970±7778	409533±30774	847510±110143	504503±32845	434600±1686	1.70974e-07
387	344.111	C15H20O9	[M-H]-	Syringic acid 4-O-rhamnoside	Lignans and Coumarins	-	19525±6774	Nd	51847±8779	36981±6384	23853±2947	8005±1090	28725±9862	6.72311e-07
388	354.095	C16H18O9	[M+H]+	Scopoletin-7-O-glucoside (Scopolin)*	Lignans and Coumarins	531-44-2	26150±7132	20204±2314	14984±13040	27415±5030	73942±5190	62595±13283	45236±9258	7.84432e-06
389	358.142	C20H22O6	[M-H]-	Epipinoresinol*	Lignans and Coumarins	24404-50-0	1029713±184519	430567±95540	3960667±556744	2935533±371256	1789567±361679	1076357±450499	1715433±357790	5.20097e-07
390	358.142	C20H22O6	[M-H]-	Pinoresinol*	Lignans and Coumarins	487-36-5	1352300±142559	513613±116279	4981867±590641	3436400±242690	2309033±437024	1357963±517790	2199267±367932	8.4225e-08
391	360.157	C20H24O6	[M-H]-	Isolariciresinol	Lignans and Coumarins	548-29-8	160943±21865	11863±3524	105624±6438	17218±3019	108526±11548	5044±1250	73138±2086	1.10145e-09
392	368.074	C16H16O10	[M+H]+	Scopoletin-7-O-glucuronide	Lignans and Coumarins	132752-65-9	17980±8193	29838±6911	28433±8224	80267±16672	13473±5119	16376±8896	37390±3777	1.97761e-05
393	368.09	C20H16O7	[M+H]+	N-Sinapoylhydroxycoumarin	Lignans and Coumarins	-	Nd	15140±2869	35402±6757	47058±12866	39630±3091	46981±13627	24922±4792	6.46718e-05
394	418.163	C22H26O8	[M-H]-	Syringaresinol	Lignans and Coumarins	21453-71-4	48777±6677	13163±993	34909±2763	16972±1941	51707±11433	7316±1400	33970±5102	1.05105e-06
395	520.194	C26H32O11	[M-H]-	Pinoresinol-4-O-glucoside	Lignans and Coumarins	41607-20-9	1859733±175301	1957467±198486	2082667±320954	4508633±411927	2286567±600845	2913033±89623	2560633±247632	5.15668e-06
396	522.21	C26H34O11	[M+H]+	Isolariciresinol-9-O-glucoside	Lignans and Coumarins	-	142440±22144	5938±3893	124473±19273	14938±8782	48326±15166	Nd	46286±4009	4.76757e-08
397	522.21	C26H34O11	[M-H]-	Isolariciresinol-9'-O-glucoside	Lignans and Coumarins	63358-12-3	1105333±105873	107899±17917	1062767±59900	501273±33769	2549033±240364	370110±11961	796363±70102	6.08769e-11
398	522.211	C26H34O11	[M-H]-	Lariciresinol-4'-O-glucoside	Lignans and Coumarins	143663-00-7	69449±10782	68443±6656	71009±17577	194810±33057	83340±26903	101113±24041	101246±14833	8.08507e-05
399	524.226	C26H36O11	[M-H]-	Secoisolariciresinol 4-O-glucoside	Lignans and Coumarins	-	1332000±30595	227807±33120	662527±54735	181500±24263	408203±115528	123054±20827	393467±19070	4.84315e-11
400	552.221	C27H36O12	[M-H]-	5'-Methoxyisolariciresinol-9'-O-glucoside	Lignans and Coumarins	-	679463±32537	429267±17477	254320±28487	318627±86697	152293±29718	63114±5794	345087±63752	7.86665e-09
401	562.205	C28H34O12	[M-H]-	Pinoresinol-4-O-(6''-acetyl)glucoside	Lignans and Coumarins	-	44922±7064	45249±4729	29001±9303	44232±4039	18611±4395	16939±2428	29780±962	5.75213e-05
402	580.216	C28H36O13	[M-H]-	Syringaresinol-4'-O-glucoside	Lignans and Coumarins	7374-79-0	1656667±133641	585500±87941	1365667±145076	1417900±178609	2086933±322298	917580±175922	1255833±188751	7.6055e-06
403	622.226	C30H38O14	[M-H]-	Syringaresinol-4'-O-(6''-acetyl)glucoside	Lignans and Coumarins	-	114282±22121	29438±12032	21169±12039	14239±4367	23556±4649	5100±4344	35356±2318	1.07165e-06
404	682.247	C32H42O16	[M-H]-	Pinoresinol-4,4'-O-di-O-glucoside	Lignans and Coumarins	63902-38-5	79941±11205	90522±29986	22741±6768	110605±41548	54573±12311	102573±35800	63417±5431	0.0139988
405	302.225	C20H30O2	[M-H]-	Levopimaric acid*	Terpenoids	79-54-9	218547±10101	265680±31359	199673±9471	560920±553620	202350±17990	591567±689999	386983±22949	0.579669
406	302.225	C20H30O2	[M-H]-	Isopimaric acid*	Terpenoids	5835-26-7	217983±21408	286273±46739	223557±11875	601000±599193	207377±19427	607510±749727	388360±28167	0.616006
407	302.225	C20H30O2	[M-H]-	Pimaric acid*	Terpenoids	127-27-5	206327±21959	269690±35536	205250±13081	566027±538880	196797±9565	616890±729998	381053±28893	0.555306
408	388.137	C17H24O10	[M+H]+	Secologanin	Terpenoids	19351-63-4	51479±6219	31801±4101	11163±4557	14276±3033	8215±1835	3223±504	18406±3795	2.36911e-08
409	426.386	C30H50O	[M+H]+	Cycloartenol	Terpenoids	469-38-5	5293±400	5238±450	4882±112	5120±438	5980±1336	5674±152	5016±258	0.367802
410	456.36	C30H48O3	[M-H]-	Betulinic acid	Terpenoids	472-15-1	40735±5306	Nd	175237±39185	13563±2917	78407±37574	4516±1849	92529±22876	3.85284e-06
411	456.36	C30H48O3	[M-H]-	Ursolic acid	Terpenoids	77-52-1	39559±7796	Nd	157107±18663	11258±1701	80163±36209	Nd	98558±21933	4.71685e-07
412	470.376	C31H50O3	[M-H]-	Ambolic acid	Terpenoids	13878-93-8	8244±1222	7717±1563	19112±2204	17936±3313	12779±3232	5588±888	6593±2211	2.8237e-05
413	472.355	C30H48O4	[M-H]-	Alphitolic acid*	Terpenoids	19533-92-7	255460±103796	36144±13735	118043±16425	74383±42974	169387±87257	58124±40968	208590±22851	0.00772352
414	472.355	C30H48O4	[M-H]-	2,3-Dihydroxy-12-ursen-28-oic acid*	Terpenoids	-	239897±69859	47106±19068	Nd	Nd	201803±40351	82307±62045	99922±13819	3.54872e-05
415	484.319	C30H44O5	[M+H]+	3,11-Dioxo-19α-hydroxyurs-12-en-28-oic acid	Terpenoids	-	14721±1292	Nd	15866±1880	Nd	3189±1894	Nd	5111±1451	8.96294e-10
416	486.371	C31H50O4	[M-H]-	Corosolic Acid Methyl Ester	Terpenoids	4518-70-1	5983±1488	Nd	19575±2736	950±259	9949±5302	Nd	6820±908	3.0491e-06
417	488.35	C30H48O5	[M+H]+	Arjunic Acid	Terpenoids	31298-06-3	Nd	56408±4970	Nd	Nd	12618±1155	32781±13139	19418±3393	1.48075e-07
418	488.35	C30H48O5	[M+H]+	Arjunolic Acid	Terpenoids	465-00-9	Nd	56408±4970	Nd	Nd	12618±1155	32781±13139	19418±3393	1.48075e-07
419	488.35	C30H48O5	[M-H]-	2α,3α-Dihydroxyursolic acid	Terpenoids	-	3100±748	Nd	33075±539	Nd	7362±4614	Nd	6116±1455	3.76373e-10
420	498.335	C31H46O5	[M+H]+	Cyclohexanondientriterpenic acid	Terpenoids	-	43565±5781	3557±195	42357±2092	3790±1452	31765±17038	1688±571	20782±2569	1.06395e-05
421	504.345	C30H48O6	[M+H]+	1β,2α,3α,19α-Tetrahydroxyurs-12-en-28-oic acid	Terpenoids	120211-98-5	27767±17636	55662±35644	14032±4863	37017±11444	42782±6536	83499±4283	44882±4588	0.00589573
422	129.09	C5H11N3O	[M+H]+	4-Guanidinobutanal	Others	-	3406567±100523	3352833±135472	1930600±186624	2353967±49615	2364033±520338	2946033±421169	2775733±18158	0.000193019
423	148.089	C10H12O	[M+H]+	Benzylacetone	Others	2550-26-7	12386±2222	19252±1550	39446±3082	70194±3168	12147±1879	18708±5536	23193±4979	2.07982e-10
424	182.073	C13H10O	[M+H]+	Benzophenone	Others	119-61-9	4017±3489	24055±2218	11158±4457	26175±1695	23049±5948	53773±1291	23959±2714	2.17005e-08
425	202.136	C14H18O	[M+H]+	2-Pentyl-3-phenyl-2-propenal	Others	122-40-7	11270±1006	13475±2172	11282±2067	11414±1483	9702±1111	10489±1455	10292±892	0.179321
426	280.11	C18H16O3	[M+H]+	6-Methoxy-2-(2-phenylethyl)chromone	Others	84294-89-3	12591±1918	8849±2231	8755±740	9235±632	6667±539	9754±3306	7951±2096	0.0460767
427	302.042	C15H10O7	[M+H]+	3,5,7,4'-Tetrahydroxy-Coumaronochromone	Others	-	198150±37785	210930±48428	265920±19601	404493±115780	307367±49965	304000±36021	349587±76611	0.0121612
428	372.12	C20H20O7	[M-H]-	4-Ketopinoresinol	Others	-	57368±6787	2278±642	36277±2247	6168±1960	74818±2928	4004±1441	31437±2344	8.06279e-12
429	566.179	C30H30O11	[M-H]-	Ferulic-piceid	Others	-	58591±19457	4721±3343	358633±25921	13957±3551	32169±23257	Nd	58959±8488	2.56505e-11
Note: the data was shown as mean±SD with area(n=3); the p-value was caculated by T-test; Nd: not detected..
